# Supplementary material for: COVID-19 and RA share an SPP1 myeloid pathway that drives PD-L1+ neutrophils and CD14+ monocytes
Source: JCI Insight. 2021 Jun 18;6(13):e147413. doi: 10.1172/jci.insight.147413 (PMC8328085; doi:10.1172/jci.insight.147413)
Supplement: Supplemental Data Set 1 [file jciinsight-6-147413-s191.xls]

## Sheet: Whole Blood Cluster Markers
Results of differential expression analysis using FindAllMarkers (test.use = MAST) function to determine marker genes of each cluster.
	p_val	avg_logFC	pct.1	pct.2	p_val_adj	cluster	gene	multiTestCorrected
IGHM-membrane1	4.1366e-108	2.39381	1	0.265	1.64223e-105	B cells	IGHM-membrane	3.61291e-104
IGHD-membrane1	5.41096e-110	2.29232	0.97	0.062	2.14815e-107	B cells	IGHD-membrane	4.72593e-106
IGHM-secreted2	3.25947e-100	2.25546	0.97	0.08	1.29401e-97	B cells	IGHM-secreted	2.84682e-96		PCT = number of cells with positive expression
TCL1A1	8.17108e-90	2.24002	0.9	0.069	3.24392e-87	B cells	TCL1A	7.13662e-86
CD79A1	1.98136e-96	2.18598	1	0.132	7.866e-94	B cells	CD79A	1.73052e-92
MS4A11	5.12295e-97	1.98186	1	0.106	2.03381e-94	B cells	MS4A1	4.47439e-93
CD79B1	4.25968e-92	1.95563	0.99	0.11	1.69109e-89	B cells	CD79B	3.7204e-88
IGKC2	1.19119e-51	1.93694	0.78	0.254	4.72903e-49	B cells	IGKC	1.04039e-47
VPREB31	2.66179e-65	1.91864	0.61	0.034	1.05673e-62	B cells	VPREB3	2.32481e-61
IGLC32	4.15486e-27	1.91554	0.53	0.195	1.64948e-24	B cells	IGLC3	3.62886e-23
CD221	2.22458e-43	1.90268	0.61	0.073	8.83158e-41	B cells	CD22	1.94295e-39
POU2AF11	3.07914e-56	1.79774	0.7	0.068	1.22242e-53	B cells	POU2AF1	2.68933e-52
CD241	1.17253e-46	1.63513	0.56	0.049	4.65496e-44	B cells	CD24	1.02409e-42
PAX51	1.71346e-47	1.59134	0.53	0.04	6.80242e-45	B cells	PAX5	1.49653e-43
CD402	5.02215e-33	1.51087	0.58	0.091	1.99379e-30	B cells	CD40	4.38635e-29
BLNK2	1.37146e-37	1.46315	0.58	0.074	5.4447e-35	B cells	BLNK	1.19783e-33
HLA-DQB15	9.09596e-42	1.30189	0.84	0.2	3.6111e-39	B cells	HLA-DQB1	7.94441e-38
CXCR51	1.48622e-51	1.29335	0.61	0.07	5.90031e-49	B cells	CXCR5	1.29807e-47
CD745	6.16712e-61	1.29327	1	0.887	2.44835e-58	B cells	CD74	5.38636e-57
IRF84	7.67325e-28	1.11387	0.71	0.195	3.04628e-25	B cells	IRF8	6.70182e-24
CD371	2.85441e-46	1.05807	1	0.846	1.1332e-43	B cells	CD37	2.49304e-42
YBX34	5.51326e-20	0.970955	0.67	0.227	2.18876e-17	B cells	YBX3	4.81528e-16
HLA-DPA15	7.36183e-40	0.930897	1	0.448	2.92265e-37	B cells	HLA-DPA1	6.42982e-36
HLA-DRA5	1.17462e-37	0.881269	1	0.625	4.66324e-35	B cells	HLA-DRA	1.02591e-33
HLA-DMA5	5.25926e-34	0.832307	0.92	0.331	2.08793e-31	B cells	HLA-DMA	4.59344e-30
BIRC32	1.38564e-22	0.762822	0.76	0.278	5.50098e-20	B cells	BIRC3	1.21022e-18
LY863	1.16393e-11	0.593007	0.43	0.146	4.62079e-09	B cells	LY86	1.01657e-07
IL4R1	7.16113e-11	0.534996	0.7	0.363	2.84297e-08	B cells	IL4R	6.25453e-07
FOXP1	9.54369e-14	0.315017	0.54	0.225	3.78884e-11	B cells	FOXP1	8.33546e-10
CD521	1.75582e-15	0.300499	1	0.747	6.97061e-13	B cells	CD52	1.53353e-11
FAM65B1	1.10997e-13	0.300141	0.8	0.44	4.40658e-11	B cells	FAM65B	9.69448e-10
CCR72	3.22431e-31	0.269801	0.9	0.369	1.28005e-28	B cells	CCR7	2.81611e-27
CXCR21	0	2.42983	0.93	0.201	0	CD10+ Neutrophils	CXCR2	0
CXCR11	0	2.39706	0.746	0.109	0	CD10+ Neutrophils	CXCR1	0
CMTM21	0	2.34632	0.858	0.191	0	CD10+ Neutrophils	CMTM2	0
CHI3L11	0	2.23379	0.591	0.111	0	CD10+ Neutrophils	CHI3L1	0
VNN21	0	1.90937	0.804	0.281	0	CD10+ Neutrophils	VNN2	0
KCNE31	0	1.69821	0.667	0.226	0	CD10+ Neutrophils	KCNE3	0
S100A91	0	1.63671	0.995	0.624	0	CD10+ Neutrophils	S100A9	0
CXCL81	0	1.62992	0.995	0.658	0	CD10+ Neutrophils	CXCL8	0
IFITM21	0	1.60823	1	0.791	0	CD10+ Neutrophils	IFITM2	0
SLC25A371	0	1.57944	0.782	0.309	0	CD10+ Neutrophils	SLC25A37	0
ADGRG31	0	1.48649	0.85	0.255	0	CD10+ Neutrophils	ADGRG3	0
NAMPT1	0	1.48097	0.948	0.414	0	CD10+ Neutrophils	NAMPT	0
ITGAX1	0	1.42289	0.9	0.427	0	CD10+ Neutrophils	ITGAX	0
FCGR3A1	0	1.41447	0.999	0.798	0	CD10+ Neutrophils	FCGR3A	0
LAT21	0	1.41203	0.889	0.463	0	CD10+ Neutrophils	LAT2	0
AQP91	0	1.36947	0.638	0.224	0	CD10+ Neutrophils	AQP9	0
GAB21	0	1.33207	0.536	0.243	0	CD10+ Neutrophils	GAB2	0
C10orf541	0	1.32681	0.973	0.664	0	CD10+ Neutrophils	C10orf54	0
IFITM31	0	1.28255	0.996	0.697	0	CD10+ Neutrophils	IFITM3	0
DUSP11	0	1.24587	0.819	0.444	0	CD10+ Neutrophils	DUSP1	0
TLR21	2.02987e-279	1.13535	0.598	0.271	8.05859e-277	CD10+ Neutrophils	TLR2	1.77289e-275
LYN1	0	1.07833	0.912	0.501	0	CD10+ Neutrophils	LYN	0
IFNGR11	0	1.06923	0.912	0.569	0	CD10+ Neutrophils	IFNGR1	0
CD91	5.30675e-125	1.01318	0.454	0.297	2.10678e-122	CD10+ Neutrophils	CD9	4.63491e-121
CD300A	7.15392e-232	0.983204	0.612	0.358	2.84011e-229	CD10+ Neutrophils	CD300A	6.24823e-228
RNASE6	1.48148e-185	0.969349	0.578	0.31	5.88149e-183	CD10+ Neutrophils	RNASE6	1.29393e-181
IER31	0	0.925813	0.791	0.413	2.59692e-306	CD10+ Neutrophils	IER3	5.71322e-305
CLEC4E1	0	0.90801	0.82	0.388	0	CD10+ Neutrophils	CLEC4E	0
BCL2A11	2.11303e-270	0.87712	0.675	0.317	8.38873e-268	CD10+ Neutrophils	BCL2A1	1.84552e-266
JUNB1	6.98219e-223	0.809119	0.714	0.499	2.77193e-220	CD10+ Neutrophils	JUNB	6.09824e-219
CXCR41	0	0.770295	0.999	0.979	0	CD10+ Neutrophils	CXCR4	0
CXCL161	3.54547e-121	0.694474	0.682	0.482	1.40755e-118	CD10+ Neutrophils	CXCL16	3.09661e-117
ICAM11	9.31479e-83	0.623877	0.44	0.299	3.69797e-80	CD10+ Neutrophils	ICAM1	8.13554e-79
CTSD	3.91417e-156	0.574746	0.778	0.539	1.55393e-153	CD10+ Neutrophils	CTSD	3.41864e-152
FCER1G1	1.96318e-216	0.520682	0.937	0.728	7.79382e-214	CD10+ Neutrophils	FCER1G	1.71464e-212
GNAI2	1.49824e-171	0.500765	0.911	0.807	5.94802e-169	CD10+ Neutrophils	GNAI2	1.30856e-167
ITGB2	1.17898e-109	0.443253	0.892	0.786	4.68053e-107	CD10+ Neutrophils	ITGB2	1.02972e-105
FYB1	5.25628e-134	0.420665	0.892	0.77	2.08674e-131	CD10+ Neutrophils	FYB	4.59084e-130
STAT31	5.8961e-70	0.375831	0.419	0.394	2.34075e-67	CD10+ Neutrophils	STAT3	5.14965e-66
FTH11	1.91037e-28	0.301749	0.528	0.421	7.58415e-26	CD10+ Neutrophils	FTH1	1.66851e-24
HLA-A1	3.96866e-203	0.273618	1	1	1.57556e-200	CD10+ Neutrophils	HLA-A	3.46623e-199
CD63	2.03595e-118	0.25666	0.944	0.785	8.08271e-116	CD10+ Neutrophils	CD63	1.7782e-114
FN1	0	3.12819	0.617	0.189	0	CD14+ Monocytes	FN1	0
TGFBI1	0	2.89934	0.995	0.616	0	CD14+ Monocytes	TGFBI	0
THBS1	0	2.84453	0.971	0.664	0	CD14+ Monocytes	THBS1	0
CCL2	0	2.83256	0.948	0.558	0	CD14+ Monocytes	CCL2	0
CD163	0	2.81813	0.949	0.234	0	CD14+ Monocytes	CD163	0
FCN11	0	2.73166	0.877	0.202	0	CD14+ Monocytes	FCN1	0
CD36	0	2.67418	0.894	0.082	0	CD14+ Monocytes	CD36	0
MMP9	0	2.52977	0.659	0.039	0	CD14+ Monocytes	MMP9	0
LGALS11	0	2.40758	0.999	0.61	0	CD14+ Monocytes	LGALS1	0
SPP1	5.34439e-158	2.38762	0.551	0.246	2.12172e-155	CD14+ Monocytes	SPP1	4.66779e-154
VSIG4	0	2.339	0.42	0.019	0	CD14+ Monocytes	VSIG4	0
CD861	0	2.29478	0.835	0.066	0	CD14+ Monocytes	CD86	0
CXCL3	0	2.19744	0.42	0.052	0	CD14+ Monocytes	CXCL3	0
CD141	0	2.17739	0.99	0.491	0	CD14+ Monocytes	CD14	0
NRP1	0	2.17694	0.634	0.046	0	CD14+ Monocytes	NRP1	0
CXCL2	0	2.09934	0.426	0.04	0	CD14+ Monocytes	CXCL2	0
HAVCR21	0	2.09224	0.822	0.078	0	CD14+ Monocytes	HAVCR2	0
LGALS31	0	1.9989	0.974	0.392	0	CD14+ Monocytes	LGALS3	0
MGST1	0	1.98999	0.52	0.027	0	CD14+ Monocytes	MGST1	0
ANXA51	0	1.8905	0.992	0.577	0	CD14+ Monocytes	ANXA5	0
LY861	0	1.75402	0.657	0.065	0	CD14+ Monocytes	LY86	0
EGR1	0	1.74156	0.447	0.049	0	CD14+ Monocytes	EGR1	0
LILRB42	0	1.66935	0.903	0.218	0	CD14+ Monocytes	LILRB4	0
CCR11	0	1.62676	0.863	0.113	0	CD14+ Monocytes	CCR1	0
CD331	0	1.62519	0.56	0.026	0	CD14+ Monocytes	CD33	0
SLC7A71	0	1.59503	0.627	0.032	0	CD14+ Monocytes	SLC7A7	0
CMKLR1	0	1.54531	0.563	0.041	0	CD14+ Monocytes	CMKLR1	0
VMO11	0	1.4645	0.606	0.105	0	CD14+ Monocytes	VMO1	0
CXCL5	0	1.4435	0.81	0.327	0	CD14+ Monocytes	CXCL5	0
CD631	0	1.43382	0.994	0.782	0	CD14+ Monocytes	CD63	0
CTSD1	0	1.42632	0.963	0.516	0	CD14+ Monocytes	CTSD	0
TNFSF131	0	1.42339	0.601	0.082	0	CD14+ Monocytes	TNFSF13	0
S100A12	0	1.40026	0.625	0.099	0	CD14+ Monocytes	S100A12	0
PDIA61	0	1.39525	0.927	0.342	0	CD14+ Monocytes	PDIA6	0
LIPA1	2.38337e-268	1.36644	0.79	0.376	9.46199e-266	CD14+ Monocytes	LIPA	2.08164e-264
HLA-DRA1	0	1.32795	0.974	0.571	0	CD14+ Monocytes	HLA-DRA	0
LGALS91	0	1.30895	0.905	0.256	0	CD14+ Monocytes	LGALS9	0
SNCA	0	1.3087	0.424	0.016	0	CD14+ Monocytes	SNCA	0
RNASE62	0	1.28781	0.912	0.263	0	CD14+ Monocytes	RNASE6	0
FCER1G3	0	1.28696	0.997	0.724	0	CD14+ Monocytes	FCER1G	0
HLA-DMA1	0	1.21934	0.815	0.257	0	CD14+ Monocytes	HLA-DMA	0
S100A101	0	1.1594	0.985	0.637	0	CD14+ Monocytes	S100A10	0
ADA1	0	1.15927	0.805	0.271	0	CD14+ Monocytes	ADA	0
FTH13	0	1.15514	0.928	0.358	0	CD14+ Monocytes	FTH1	0
IRF81	0	1.08243	0.721	0.113	0	CD14+ Monocytes	IRF8	0
CD93	0	1.07126	0.841	0.238	0	CD14+ Monocytes	CD9	0
IER32	0	1.04451	0.931	0.4	0	CD14+ Monocytes	IER3	0
PDIA41	0	0.953153	0.764	0.173	0	CD14+ Monocytes	PDIA4	0
GAPDH	0	0.833406	0.988	0.841	0	CD14+ Monocytes	GAPDH	0
CCL31	1.14552e-158	0.78663	0.463	0.205	4.5477e-156	CD14+ Monocytes	CCL3	1.00049e-154
RPN21	0	0.7738	0.946	0.498	0	CD14+ Monocytes	RPN2	0
IL3RA1	0	0.757069	0.412	0.055	0	CD14+ Monocytes	IL3RA	0
HLA-DPA11	1.26514e-231	0.748393	0.788	0.397	5.02261e-229	CD14+ Monocytes	HLA-DPA1	1.10497e-227
CCR51	0	0.717391	0.67	0.161	0	CD14+ Monocytes	CCR5	0
ITGB22	5.95665e-263	0.674205	0.972	0.776	2.36479e-260	CD14+ Monocytes	ITGB2	5.20254e-259
HLA-DQB11	5.58294179800609e-322	0.643096	0.518	0.154	2.21642789380842e-319	CD14+ Monocytes	HLA-DQB1	4.87614136637852e-318
CXCL163	0	0.639087	0.937	0.446	0	CD14+ Monocytes	CXCL16	0
LAMP1	1.04238e-185	0.627279	0.935	0.65	4.13827e-183	CD14+ Monocytes	LAMP1	9.10419e-182
LAP32	0	0.597634	0.855	0.321	0	CD14+ Monocytes	LAP3	0
TLR81	0	0.53537	0.596	0.148	0	CD14+ Monocytes	TLR8	0
TNF1	0	0.533808	0.402	0.092	0	CD14+ Monocytes	TNF	0
ICAM12	0	0.526233	0.741	0.254	0	CD14+ Monocytes	ICAM1	0
S100A92	4.35903990979992e-317	0.453991	0.984	0.636	1.73053884419057e-314	CD14+ Monocytes	S100A9	3.80718545721925e-313
YBX31	0	0.425372	0.66	0.16	0	CD14+ Monocytes	YBX3	0
IFNGR13	3.37134e-273	0.421354	0.949	0.573	1.33842e-270	CD14+ Monocytes	IFNGR1	2.94453e-269
TNFSF8	0	0.419888	0.457	0.12	0	CD14+ Monocytes	TNFSF8	0
CD741	7.71077e-101	0.416941	0.976	0.874	3.06118e-98	CD14+ Monocytes	CD74	6.73459e-97
XBP1	0	0.36549	0.521	0.114	0	CD14+ Monocytes	XBP1	0
BAX	0	0.36469	0.927	0.485	0	CD14+ Monocytes	BAX	0
PIK3AP12	0	0.328634	0.868	0.399	0	CD14+ Monocytes	PIK3AP1	0
GNAI22	2.06919e-121	0.285973	0.963	0.802	8.21467e-119	CD14+ Monocytes	GNAI2	1.80723e-117
VMO1	1.0199e-253	3.91099	1	0.167	4.04898e-251	CD16+ Monocytes	VMO1	8.90777e-250
HLA-DPA1	5.41229e-148	2.24765	1	0.446	2.14868e-145	CD16+ Monocytes	HLA-DPA1	4.7271e-144
FCN1	9.0039e-105	2.20251	0.937	0.29	3.57455e-102	CD16+ Monocytes	FCN1	7.86401e-101
HLA-DQB1	1.80638e-88	2.07396	0.915	0.197	7.17131e-86	CD16+ Monocytes	HLA-DQB1	1.57769e-84
HLA-DRA	4.10569e-133	2.06697	1	0.624	1.62996e-130	CD16+ Monocytes	HLA-DRA	3.58591e-129
CD86	1.07143e-93	1.83901	0.937	0.166	4.25358e-91	CD16+ Monocytes	CD86	9.35787e-90
TNFSF13	4.10934e-80	1.81924	0.866	0.147	1.63141e-77	CD16+ Monocytes	TNFSF13	3.5891e-76
ADGRE1	2.10892e-73	1.75276	0.655	0.062	8.37242e-71	CD16+ Monocytes	ADGRE1	1.84193e-69
SLC7A7	3.0532e-92	1.74257	0.852	0.108	1.21212e-89	CD16+ Monocytes	SLC7A7	2.66667e-88
CXCL162	1.97163e-107	1.70867	1	0.51	7.82738e-105	CD16+ Monocytes	CXCL16	1.72202e-103
CX3CR1	2.5714e-28	1.62548	0.458	0.092	1.02085e-25	CD16+ Monocytes	CX3CR1	2.24586e-24
HLA-DMA	2.46711e-75	1.57037	0.972	0.329	9.79444e-73	CD16+ Monocytes	HLA-DMA	2.15478e-71
TLR7	4.47105e-55	1.56293	0.458	0.032	1.77501e-52	CD16+ Monocytes	TLR7	3.90502e-51
TNFRSF8	4.65304e-68	1.47668	0.606	0.057	1.84726e-65	CD16+ Monocytes	TNFRSF8	4.06396e-64
ADA	1.03798e-65	1.4414	0.986	0.339	4.12079e-63	CD16+ Monocytes	ADA	9.06575e-62
CD74	2.05749e-88	1.43962	1	0.887	8.16824e-86	CD16+ Monocytes	CD74	1.79701e-84
TLR8	1.9354e-68	1.42247	0.894	0.204	7.68356e-66	CD16+ Monocytes	TLR8	1.69038e-64
HAVCR2	1.01841e-80	1.38963	0.908	0.175	4.04308e-78	CD16+ Monocytes	HAVCR2	8.89478e-77
FTH12	8.20676e-67	1.29128	1	0.433	3.25808e-64	CD16+ Monocytes	FTH1	7.16779e-63
LILRB41	1.11033e-58	1.26586	0.944	0.307	4.40803e-56	CD16+ Monocytes	LILRB4	9.69766e-55
IL3RA	3.00291e-52	1.21486	0.634	0.099	1.19215e-49	CD16+ Monocytes	IL3RA	2.62274e-48
CD33	6.85506e-53	1.20088	0.627	0.095	2.72146e-50	CD16+ Monocytes	CD33	5.98721e-49
ITGB21	1.98092e-78	1.13603	1	0.801	7.86423e-76	CD16+ Monocytes	ITGB2	1.73013e-74
CD14	1.79288e-49	1.08497	0.986	0.556	7.11773e-47	CD16+ Monocytes	CD14	1.5659e-45
FCER1G2	3.34216e-58	1.05117	1	0.76	1.32684e-55	CD16+ Monocytes	FCER1G	2.91904e-54
CD4	7.65297e-54	1.02437	0.993	0.472	3.03823e-51	CD16+ Monocytes	CD4	6.68411e-50
ANXA5	3.31884e-57	0.993478	1	0.631	1.31758e-54	CD16+ Monocytes	ANXA5	2.89868e-53
TNF	1.60565e-43	0.944629	0.613	0.131	6.37445e-41	CD16+ Monocytes	TNF	1.40238e-39
CCR5	4.38344e-30	0.93818	0.69	0.228	1.74023e-27	CD16+ Monocytes	CCR5	3.8285e-26
LAP31	3.76565e-38	0.937974	0.915	0.391	1.49496e-35	CD16+ Monocytes	LAP3	3.28892e-34
PIK3AP11	1.35702e-41	0.891065	0.965	0.46	5.38737e-39	CD16+ Monocytes	PIK3AP1	1.18522e-37
IRF8	8.92452e-50	0.829937	0.768	0.193	3.54304e-47	CD16+ Monocytes	IRF8	7.79468e-46
FCGR3A2	3.68838e-38	0.818521	1	0.829	1.46429e-35	CD16+ Monocytes	FCGR3A	3.22143e-34
LY86	2.98715e-20	0.803562	0.465	0.145	1.1859e-17	CD16+ Monocytes	LY86	2.60898e-16
TGFBI	1.61053e-37	0.778006	0.986	0.666	6.39381e-35	CD16+ Monocytes	TGFBI	1.40664e-33
TNFSF13B	8.09431e-47	0.773368	0.732	0.193	3.21344e-44	CD16+ Monocytes	TNFSF13B	7.06957e-43
LGALS1	1.59243e-44	0.76723	1	0.661	6.32194e-42	CD16+ Monocytes	LGALS1	1.39083e-40
TIAF1	2.9565e-47	0.6882	0.81	0.257	1.17373e-44	CD16+ Monocytes	TIAF1	2.58221e-43
IL1B	3.51966e-18	0.641158	0.43	0.139	1.39731e-15	CD16+ Monocytes	IL1B	3.07407e-14
PDIA6	9.01514e-44	0.59906	0.951	0.419	3.57901e-41	CD16+ Monocytes	PDIA6	7.87382e-40
LYN2	3.38584e-30	0.581971	0.979	0.565	1.34418e-27	CD16+ Monocytes	LYN	2.95719e-26
PDIA4	2.15804e-44	0.581583	0.761	0.251	8.56742e-42	CD16+ Monocytes	PDIA4	1.88483e-40
TLR22	6.50143e-46	0.577959	0.88	0.319	2.58107e-43	CD16+ Monocytes	TLR2	5.67835e-42
LGALS9	5.46208e-51	0.567448	0.887	0.341	2.16844e-48	CD16+ Monocytes	LGALS9	4.77058e-47
TNFSF101	5.10125e-22	0.490439	0.725	0.359	2.02519e-19	CD16+ Monocytes	TNFSF10	4.45543e-18
STAT11	2.41752e-23	0.462592	0.761	0.359	9.59754e-21	CD16+ Monocytes	STAT1	2.11146e-19
CD92	1.07624e-26	0.443641	0.725	0.318	4.27268e-24	CD16+ Monocytes	CD9	9.3999e-23
S100A10	1.85547e-24	0.413401	1	0.683	7.36624e-22	CD16+ Monocytes	S100A10	1.62057e-20
GNAI21	1.24161e-21	0.41172	1	0.822	4.92918e-19	CD16+ Monocytes	GNAI2	1.08442e-17
IFNGR12	1.62253e-29	0.407397	1	0.622	6.44146e-27	CD16+ Monocytes	IFNGR1	1.41712e-25
RNASE61	5.98851e-26	0.352974	0.718	0.35	2.37744e-23	CD16+ Monocytes	RNASE6	5.23036e-22
LGALS3	6.43761e-49	0.347805	0.993	0.469	2.55573e-46	CD16+ Monocytes	LGALS3	5.62261e-45
LIPA	5.07964e-24	0.346144	0.789	0.43	2.01662e-21	CD16+ Monocytes	LIPA	4.43656e-20
YBX3	1.23292e-39	0.325035	0.69	0.226	4.89468e-37	CD16+ Monocytes	YBX3	1.07683e-35
C10orf542	1.42225e-20	0.32207	0.993	0.712	5.64632e-18	CD16+ Monocytes	C10orf54	1.24219e-16
PRDM1	2.35942e-37	0.319539	0.704	0.272	9.36688e-35	CD16+ Monocytes	PRDM1	2.06071e-33
CCR1	6.25903e-39	0.308954	0.613	0.214	2.48483e-36	CD16+ Monocytes	CCR1	5.46664e-35
RPN2	9.82172e-39	0.255395	0.986	0.557	3.89922e-36	CD16+ Monocytes	RPN2	8.57829e-35
LAT22	5.79705e-34	0.250888	0.972	0.528	2.30143e-31	CD16+ Monocytes	LAT2	5.06315e-30
CLEC4E	0	1.98062	0.937	0.394	0	CD274+ Neutrophils	CLEC4E	0
BCL2A1	0	1.86096	0.814	0.316	0	CD274+ Neutrophils	BCL2A1	0
TNFSF10	1.38258e-306	1.62724	0.617	0.328	5.48885e-304	CD274+ Neutrophils	TNFSF10	1.20755e-302
NAMPT	0	1.58611	0.976	0.437	0	CD274+ Neutrophils	NAMPT	0
AQP9	0	1.5705	0.696	0.237	0	CD274+ Neutrophils	AQP9	0
IFITM3	0	1.55813	0.989	0.713	0	CD274+ Neutrophils	IFITM3	0
TREM1	1.41743e-255	1.54398	0.477	0.14	5.62721e-253	CD274+ Neutrophils	TREM1	1.23799e-251
CXCL8	0	1.53569	0.994	0.676	0	CD274+ Neutrophils	CXCL8	0
ICAM1	9.42356e-290	1.37487	0.64	0.279	3.74115e-287	CD274+ Neutrophils	ICAM1	8.23054e-286
CCL3	6.02007e-160	1.36526	0.452	0.212	2.38997e-157	CD274+ Neutrophils	CCL3	5.25793e-156
LAP3	1.86729e-269	1.36107	0.628	0.365	7.41314e-267	CD274+ Neutrophils	LAP3	1.63089e-265
TLR2	0	1.35384	0.692	0.275	0	CD274+ Neutrophils	TLR2	0
CCL4	9.27911e-164	1.29429	0.588	0.403	3.68381e-161	CD274+ Neutrophils	CCL4	8.10438e-160
SLC25A37	1.36131255703786e-315	1.25293	0.742	0.339	5.40441085144031e-313	CD274+ Neutrophils	SLC25A37	1.18897038731687e-311
FCGR3A	0	1.24462	0.993	0.809	0	CD274+ Neutrophils	FCGR3A	0
LYN	0	1.22016	0.963	0.515	0	CD274+ Neutrophils	LYN	0
IFITM2	0	1.21268	0.998	0.802	0	CD274+ Neutrophils	IFITM2	0
QPCT	1.07461e-149	1.20286	0.413	0.159	4.26622e-147	CD274+ Neutrophils	QPCT	9.38567e-146
PIK3AP1	4.01254e-266	1.11571	0.742	0.427	1.59298e-263	CD274+ Neutrophils	PIK3AP1	3.50455e-262
BCL6	2.7974e-136	1.07234	0.441	0.196	1.11057e-133	CD274+ Neutrophils	BCL6	2.44325e-132
CXCL16	7.96138e-192	1.01978	0.747	0.483	3.16067e-189	CD274+ Neutrophils	CXCL16	6.95347e-188
CHI3L1	8.41168e-133	1.01272	0.431	0.157	3.33944e-130	CD274+ Neutrophils	CHI3L1	7.34676e-129
STAT1	2.81208e-163	0.955416	0.587	0.333	1.1164e-160	CD274+ Neutrophils	STAT1	2.45607e-159
ITGAX	6.44272e-261	0.923153	0.843	0.459	2.55776e-258	CD274+ Neutrophils	ITGAX	5.62707e-257
GAB2	1.8871e-131	0.917675	0.494	0.264	7.49178e-129	CD274+ Neutrophils	GAB2	1.64819e-127
VNN2	6.1251e-168	0.895974	0.65	0.329	2.43167e-165	CD274+ Neutrophils	VNN2	5.34966e-164
DUSP1	1.85353e-203	0.853188	0.79	0.467	7.3585e-201	CD274+ Neutrophils	DUSP1	1.61887e-199
KCNE3	6.95487e-121	0.849454	0.507	0.27	2.76108e-118	CD274+ Neutrophils	KCNE3	6.07438e-117
CMTM2	2.01695e-233	0.8452	0.663	0.251	8.0073e-231	CD274+ Neutrophils	CMTM2	1.76161e-229
JUNB	1.97201e-192	0.839978	0.778	0.501	7.82888e-190	CD274+ Neutrophils	JUNB	1.72235e-188
ADGRG3	7.23419e-273	0.828423	0.752	0.298	2.87197e-270	CD274+ Neutrophils	ADGRG3	6.31834e-269
CXCR2	1.78934e-275	0.763567	0.721	0.267	7.10366e-273	CD274+ Neutrophils	CXCR2	1.56281e-271
IER3	4.7097e-177	0.716919	0.779	0.433	1.86975e-174	CD274+ Neutrophils	IER3	4.11345e-173
S100A9	0	0.707796	0.977	0.645	0	CD274+ Neutrophils	S100A9	0
IFNGR1	2.5918e-189	0.694603	0.876	0.592	1.02894e-186	CD274+ Neutrophils	IFNGR1	2.26367e-185
CXCR1	1.39799e-108	0.693347	0.442	0.182	5.55001e-106	CD274+ Neutrophils	CXCR1	1.221e-104
FYB	1.25354e-193	0.648916	0.927	0.771	4.97655e-191	CD274+ Neutrophils	FYB	1.09484e-189
CASP5	5.5621e-117	0.621472	0.713	0.57	2.20815e-114	CD274+ Neutrophils	CASP5	4.85794e-113
C10orf54	1.09567e-172	0.610115	0.908	0.688	4.34982e-170	CD274+ Neutrophils	C10orf54	9.56959e-169
CXCR4	9.41468e-210	0.594706	0.996	0.98	3.73763e-207	CD274+ Neutrophils	CXCR4	8.22278e-206
STAT3	1.81748e-71	0.576221	0.507	0.383	7.21539e-69	CD274+ Neutrophils	STAT3	1.58739e-67
CD9	1.36614e-29	0.533663	0.423	0.309	5.42357e-27	CD274+ Neutrophils	CD9	1.19319e-25
FCER1G	2.08185e-171	0.50352	0.958	0.735	8.26493e-169	CD274+ Neutrophils	FCER1G	1.81828e-167
LAT2	1.28377e-64	0.450272	0.698	0.51	5.09658e-62	CD274+ Neutrophils	LAT2	1.12125e-60
LILRB4	8.44662e-70	0.406326	0.512	0.287	3.35331e-67	CD274+ Neutrophils	LILRB4	7.37728e-66
SELL	1.65577e-82	0.394388	0.803	0.593	6.57339e-80	CD274+ Neutrophils	SELL	1.44615e-78
FTH1	3.01685e-32	0.314389	0.576	0.42	1.19769e-29	CD274+ Neutrophils	FTH1	2.63491e-28
HLA-A	3.02946e-156	0.277502	1	1	1.2027e-153	CD274+ Neutrophils	HLA-A	2.64593e-152
PASK	0	2.76885	0.717	0.243	0	CD4+ T cells	PASK	0
LEF11	0	2.68173	0.787	0.13	0	CD4+ T cells	LEF1	0
CCR74	0	2.38334	0.881	0.219	0	CD4+ T cells	CCR7	0
TCF71	0	2.37444	0.836	0.216	0	CD4+ T cells	TCF7	0
CD53	0	2.14245	0.769	0.173	0	CD4+ T cells	CD5	0
IL7R1	0	2.09552	0.966	0.365	0	CD4+ T cells	IL7R	0
CD271	0	2.05496	0.668	0.136	0	CD4+ T cells	CD27	0
MYC1	0	1.99558	0.512	0.178	0	CD4+ T cells	MYC	0
TRAT1	0	1.89227	0.495	0.117	0	CD4+ T cells	TRAT1	0
TRAC2	0	1.8642	1	0.535	0	CD4+ T cells	TRAC	0
GIMAP5	0	1.75462	0.868	0.39	0	CD4+ T cells	GIMAP5	0
PIK3IP11	0	1.73263	0.978	0.519	0	CD4+ T cells	PIK3IP1	0
CD62	0	1.70626	0.903	0.318	0	CD4+ T cells	CD6	0
CD3E2	0	1.5809	0.99	0.353	0	CD4+ T cells	CD3E	0
TRBC22	0	1.57132	0.992	0.678	0	CD4+ T cells	TRBC2	0
FAM65B3	0	1.54728	0.777	0.342	0	CD4+ T cells	FAM65B	0
BCL11B2	0	1.54638	0.576	0.184	0	CD4+ T cells	BCL11B	0
LAT3	0	1.53817	0.753	0.301	0	CD4+ T cells	LAT	0
CD3D2	0	1.50948	0.948	0.304	0	CD4+ T cells	CD3D	0
GIMAP2	0	1.49161	0.796	0.427	0	CD4+ T cells	GIMAP2	0
LTB2	0	1.46341	0.64	0.248	0	CD4+ T cells	LTB	0
LCK2	0	1.43596	0.947	0.392	0	CD4+ T cells	LCK	0
CD23	0	1.23417	0.941	0.408	0	CD4+ T cells	CD2	0
IKZF12	0	1.23394	0.58	0.313	0	CD4+ T cells	IKZF1	0
IL322	0	1.11929	0.947	0.538	0	CD4+ T cells	IL32	0
FYN2	0	1.08533	0.943	0.528	0	CD4+ T cells	FYN	0
CD482	0	1.07887	0.935	0.662	0	CD4+ T cells	CD48	0
SELL2	0	1.07396	0.796	0.565	0	CD4+ T cells	SELL	0
CD524	0	1.0519	0.997	0.674	0	CD4+ T cells	CD52	0
CD42	0	1.04665	0.726	0.403	0	CD4+ T cells	CD4	0
IL4R2	1.82889e-293	1.03395	0.467	0.335	7.26069e-291	CD4+ T cells	IL4R	1.59735e-289
BIRC34	1.24041e-218	1.01482	0.45	0.23	4.92444e-216	CD4+ T cells	BIRC3	1.08338e-214
CD7	1.7356e-197	1.008	0.436	0.199	6.89032e-195	CD4+ T cells	CD7	1.51587e-193
IGBP11	1.26318e-241	0.955218	0.403	0.273	5.01484e-239	CD4+ T cells	IGBP1	1.10327e-237
ITGA42	1.18914e-201	0.848813	0.401	0.329	4.7209e-199	CD4+ T cells	ITGA4	1.0386e-197
IL23R	0	0.83315	0.935	0.81	0	CD4+ T cells	IL23R	0
ARL4C1	6.39477e-219	0.717027	0.678	0.442	2.53872e-216	CD4+ T cells	ARL4C	5.58519e-215
STAT41	1.64442e-130	0.714546	0.435	0.279	6.52834e-128	CD4+ T cells	STAT4	1.43623e-126
CD442	0	0.679483	0.899	0.685	0	CD4+ T cells	CD44	0
S100A104	0	0.627679	0.896	0.623	0	CD4+ T cells	S100A10	0
FYB2	9.82179e-287	0.612975	0.895	0.759	3.89925e-284	CD4+ T cells	FYB	8.57836e-283
VPS282	4.77545e-206	0.555437	0.582	0.536	1.89585e-203	CD4+ T cells	VPS28	4.17088e-202
BTG11	0	0.543835	0.991	0.944	0	CD4+ T cells	BTG1	0
PTPRC1	4.2370391036305e-312	0.540121	0.958	0.912	0	CD4+ T cells	PTPRC	3.70063e-308
RPN24	1.01658e-117	0.498031	0.658	0.532	4.03583e-115	CD4+ T cells	RPN2	8.87882e-114
CD2472	2.71532e-166	0.45575	0.676	0.437	1.07798e-163	CD4+ T cells	CD247	2.37156e-162
BIN22	2.18748e-143	0.400762	0.66	0.651	8.68428e-141	CD4+ T cells	BIN2	1.91054e-139
BAX3	8.99841e-127	0.379974	0.535	0.551	3.57237e-124	CD4+ T cells	BAX	7.85921e-123
GAPDH3	4.43174e-191	0.362807	0.961	0.832	1.7594e-188	CD4+ T cells	GAPDH	3.87069e-187
CD372	3.65279e-162	0.32512	0.908	0.829	1.45016e-159	CD4+ T cells	CD37	3.19035e-158
SELPLG3	4.03474e-118	0.317971	0.863	0.767	1.60179e-115	CD4+ T cells	SELPLG	3.52395e-114
RUNX31	4.6105e-61	0.290256	0.636	0.553	1.83037e-58	CD4+ T cells	RUNX3	4.02681e-57
DOCK8	1.2694e-114	0.277831	0.616	0.649	5.0395e-112	CD4+ T cells	DOCK8	1.10869e-110
CD8A	0	2.7218	0.978	0.243	0	CD8A+ T cells	CD8A	0
CD8B	0	2.3834	0.829	0.091	0	CD8A+ T cells	CD8B	0
GZMK	9.82025e-275	2.10193	0.567	0.113	3.89864e-272	CD8A+ T cells	GZMK	8.577e-271
GZMH1	0	2.00285	0.712	0.164	0	CD8A+ T cells	GZMH	0
ZNF6831	1.49206e-171	2.00149	0.422	0.11	5.92348e-169	CD8A+ T cells	ZNF683	1.30317e-167
CCL51	0	1.46057	1	0.812	0	CD8A+ T cells	CCL5	0
TARP-refseq1	2.99792573199126e-312	1.42405	0.807	0.247	0	CD8A+ T cells	TARP-refseq	2.61839e-308
CXCR32	0	1.42037	0.863	0.241	0	CD8A+ T cells	CXCR3	0
NKG71	0	1.36976	0.94	0.305	0	CD8A+ T cells	NKG7	0
KLRK11	0	1.31591	0.949	0.289	0	CD8A+ T cells	KLRK1	0
CST72	0	1.29658	0.989	0.407	0	CD8A+ T cells	CST7	0
CCR54	2.32133e-142	1.2663	0.545	0.208	9.21567e-140	CD8A+ T cells	CCR5	2.02745e-138
APOBEC3G1	0	1.20296	0.949	0.438	0	CD8A+ T cells	APOBEC3G	0
CTSW1	2.70925e-240	1.13348	0.71	0.197	1.07557e-237	CD8A+ T cells	CTSW	2.36625e-236
GNLY1	1.74842e-139	1.10657	0.737	0.443	6.94123e-137	CD8A+ T cells	GNLY	1.52707e-135
TBX211	3.17733e-158	1.0759	0.546	0.155	1.2614e-155	CD8A+ T cells	TBX21	2.77508e-154
DUSP21	4.73104e-93	0.946998	0.605	0.318	1.87822e-90	CD8A+ T cells	DUSP2	4.13209e-89
GZMB2	1.0761e-166	0.913489	0.636	0.212	4.27212e-164	CD8A+ T cells	GZMB	9.39866e-163
GZMA2	6.28788e-211	0.880425	0.754	0.261	2.49629e-208	CD8A+ T cells	GZMA	5.49183e-207
CD25	3.09832e-277	0.84743	0.979	0.496	1.23003e-274	CD8A+ T cells	CD2	2.70607e-273
CD3D3	1.47831e-305	0.842956	0.969	0.413	5.86891e-303	CD8A+ T cells	CD3D	1.29116e-301
PRF11	4.97429e-255	0.810099	0.78	0.243	1.97479e-252	CD8A+ T cells	PRF1	4.34454e-251
RUNX32	1.45217e-204	0.804578	0.943	0.543	5.76511e-202	CD8A+ T cells	RUNX3	1.26832e-200
IL323	3.90838e-281	0.778855	0.997	0.604	1.55163e-278	CD8A+ T cells	IL32	3.41358e-277
CBLB1	2.20251e-65	0.768123	0.499	0.255	8.74397e-63	CD8A+ T cells	CBLB	1.92367e-61
TRBC23	1.18373e-245	0.738348	0.998	0.731	4.6994e-243	CD8A+ T cells	TRBC2	1.03387e-241
CCND2	4.00559e-64	0.731685	0.419	0.176	1.59022e-61	CD8A+ T cells	CCND2	3.49848e-60
CD3E3	1.56672508457398e-310	0.728958	0.995	0.462	6.2199e-308	CD8A+ T cells	CD3E	1.36838e-306
CD525	6.67387e-195	0.709868	0.99	0.73	2.64953e-192	CD8A+ T cells	CD52	5.82896e-191
IL2RB2	1.72025e-294	0.698027	0.932	0.361	6.82937e-292	CD8A+ T cells	IL2RB	1.50246e-290
FYN3	2.29491e-196	0.662623	0.973	0.596	9.11077e-194	CD8A+ T cells	FYN	2.00437e-192
BCL11B3	2.06666e-78	0.551264	0.545	0.253	8.20464e-76	CD8A+ T cells	BCL11B	1.80502e-74
LCK3	7.0497e-202	0.538795	0.942	0.487	2.79873e-199	CD8A+ T cells	LCK	6.15721e-198
ITGA43	3.75429e-49	0.520425	0.557	0.329	1.49046e-46	CD8A+ T cells	ITGA4	3.279e-45
TRAC3	4.75705e-247	0.519944	0.999	0.614	1.88855e-244	CD8A+ T cells	TRAC	4.15481e-243
STAT42	2.67843e-74	0.519498	0.586	0.293	1.06334e-71	CD8A+ T cells	STAT4	2.33934e-70
ZAP701	2.27223e-47	0.381722	0.414	0.213	9.02077e-45	CD8A+ T cells	ZAP70	1.98457e-43
CD64	1.06791e-127	0.34483	0.807	0.425	4.2396e-125	CD8A+ T cells	CD6	9.32713e-124
LAT4	4.42864e-82	0.329871	0.695	0.383	1.75817e-79	CD8A+ T cells	LAT	3.86798e-78
RORA2	4.69215e-46	0.311286	0.426	0.225	1.86278e-43	CD8A+ T cells	RORA	4.09812e-42
CD443	2.38393e-64	0.304598	0.932	0.718	9.46419e-62	CD8A+ T cells	CD44	2.08212e-60
PTPRC2	8.42336e-59	0.295624	0.985	0.918	3.34408e-56	CD8A+ T cells	PTPRC	7.35697e-55
CD483	1.12096e-71	0.273749	0.934	0.709	4.45021e-69	CD8A+ T cells	CD48	9.79046e-68
CD71	1.76424e-49	0.266267	0.443	0.239	7.00402e-47	CD8A+ T cells	CD7	1.54088e-45
LAMP3	8.17222e-77	5.04372	1	0.031	3.24437e-74	cDC	LAMP3	7.13761e-73
CCL22	6.83513e-54	4.47895	1	0.037	2.71355e-51	cDC	CCL22	5.9698e-50
HLA-DQB12	9.71457e-37	2.82949	1	0.203	3.85668e-34	cDC	HLA-DQB1	8.4847e-33
HLA-DPA12	2.95528e-44	2.65555	1	0.451	1.17325e-41	cDC	HLA-DPA1	2.58114e-40
BIRC3	5.50586e-36	2.56048	1	0.28	2.18583e-33	cDC	BIRC3	4.80882e-32
HLA-DRA2	1.3565e-36	2.47709	1	0.627	5.3853e-34	cDC	HLA-DRA	1.18477e-32
FLT3	2.49624e-41	2.41909	0.741	0.004	9.91006e-39	cDC	FLT3	2.18021e-37
CD742	1.48297e-39	2.32581	1	0.888	5.88738e-37	cDC	CD74	1.29522e-35
IRF4	2.75921e-18	2.29848	0.778	0.079	1.09541e-15	cDC	IRF4	2.4099e-14
CCR7	2.99971e-24	2.1363	1	0.371	1.19088e-21	cDC	CCR7	2.61995e-20
RGS1	7.55332e-18	2.10782	0.926	0.181	2.99867e-15	cDC	RGS1	6.59707e-14
TNFSF13B1	1.08059e-17	1.94925	0.926	0.197	4.28993e-15	cDC	TNFSF13B	9.43785e-14
CD200	3.31892e-25	1.77594	0.667	0.03	1.31761e-22	cDC	CD200	2.89874e-21
IL15	1.20347e-16	1.74331	0.593	0.035	4.77779e-14	cDC	IL15	1.05111e-12
TMEM97	2.00468e-23	1.69587	0.593	0.015	7.95857e-21	cDC	TMEM97	1.75089e-19
TNFRSF81	1.27048e-06	1.41374	0.407	0.062	0.000504381	cDC	TNFRSF8	0.0110964
HLA-DMA2	9.94404e-15	1.24167	1	0.334	3.94779e-12	cDC	HLA-DMA	8.68513e-11
CST7	1.40882e-10	1.13596	0.963	0.449	5.59302e-08	cDC	CST7	1.23047e-06
CD862	1.01557e-15	1.08286	0.852	0.173	4.0318e-13	cDC	CD86	8.86995e-12
CD40	7.81199e-13	1.04402	0.63	0.094	3.10136e-10	cDC	CD40	6.82299e-09
DUSP4	1.75999e-18	0.982244	0.704	0.103	6.98715e-16	cDC	DUSP4	1.53717e-14
LGALS12	1.06135e-10	0.980941	1	0.664	4.21354e-08	cDC	LGALS1	9.2698e-07
CD5	3.08465e-08	0.974025	0.852	0.31	1.22461e-05	cDC	CD5	0.000269413
S100A102	6.18466e-10	0.926302	1	0.686	2.45531e-07	cDC	S100A10	5.40168e-06
CXCL164	5.37668e-08	0.910493	0.963	0.514	2.13454e-05	cDC	CXCL16	0.0004696
ITGAE	6.59315e-08	0.88041	0.815	0.287	2.61748e-05	cDC	ITGAE	0.000575845
YBX32	4.53966e-10	0.866596	0.815	0.229	1.80224e-07	cDC	YBX3	3.96494e-06
VMO12	2.26758e-09	0.80746	0.704	0.175	9.00228e-07	cDC	VMO1	1.9805e-05
LAP33	2.79589e-08	0.762056	0.926	0.395	1.10997e-05	cDC	LAP3	0.000244193
LGALS93	2.97653e-06	0.720429	0.815	0.346	0.00118168	cDC	LGALS9	0.025997
IL3RA3	7.08186e-07	0.599104	0.481	0.104	0.00028115	cDC	IL3RA	0.00618529
CD274	7.6329e-13	0.593209	0.519	0.084	3.03026e-10	cDC	CD274	6.66657e-09
FAS	8.63453e-15	0.378504	0.556	0.114	3.42791e-12	cDC	FAS	7.54139e-11
BCL2A12	8.43817e-08	0.354139	0.889	0.375	3.34995e-05	cDC	BCL2A1	0.000736989
CLC	0	6.73983	0.92	0.062	0	Eosinophils	CLC	0
FCER1A	2.34152e-198	5.13701	0.884	0.013	9.29584e-196	Eosinophils	FCER1A	2.04508e-194
CPA3	3.94156e-195	4.95909	0.795	0.003	1.5648e-192	Eosinophils	CPA3	3.44256e-191
IL3RA2	3.0638e-205	4.21392	0.902	0.098	1.21633e-202	Eosinophils	IL3RA	2.67592e-201
PTGDR2	6.79699e-95	3.53169	0.554	0.008	2.6984e-92	Eosinophils	PTGDR2	5.93649e-91
CCR3	2.43842e-61	2.47092	0.705	0.123	9.68053e-59	Eosinophils	CCR3	2.12972e-57
CD244	2.42993e-36	2.1835	0.438	0.077	9.64683e-34	Eosinophils	CD244	2.1223e-32
ITGAM	4.43973e-38	2.06817	0.518	0.152	1.76257e-35	Eosinophils	ITGAM	3.87766e-34
ADGRG32	3.15079e-30	1.48022	0.75	0.349	1.25086e-27	Eosinophils	ADGRG3	2.7519e-26
GAB22	4.39962e-28	1.45678	0.643	0.288	1.74665e-25	Eosinophils	GAB2	3.84262e-24
LAT23	4.95859e-22	0.93142	0.857	0.53	1.96856e-19	Eosinophils	LAT2	4.33083e-18
C10orf543	1.38901e-25	0.918282	0.911	0.713	5.51438e-23	Eosinophils	C10orf54	1.21316e-21
CD300A1	2.04337e-12	0.879024	0.607	0.398	8.11217e-10	Eosinophils	CD300A	1.78468e-08
KCNE32	1.43088e-08	0.848579	0.446	0.297	5.68058e-06	Eosinophils	KCNE3	0.000124973
FTH14	4.96942e-10	0.808326	0.571	0.437	1.97286e-07	Eosinophils	FTH1	4.34029e-06
GAPDH1	2.76372e-13	0.642054	0.964	0.861	1.0972e-10	Eosinophils	GAPDH	2.41383e-09
CD632	2.91003e-13	0.553931	0.938	0.81	1.15528e-10	Eosinophils	CD63	2.54162e-09
SELPLG	1.11533e-10	0.541036	0.848	0.789	4.42785e-08	Eosinophils	SELPLG	9.74127e-07
BIN2	3.54244e-09	0.528376	0.759	0.652	1.40635e-06	Eosinophils	BIN2	3.09397e-05
VPS28	3.7013e-07	0.367047	0.482	0.547	0.000146942	Eosinophils	VPS28	0.00323272
CD94	9.83963e-07	0.344671	0.562	0.321	0.000390633	Eosinophils	CD9	0.00859393
FOXP3	0	4.78957	0.807	0.008	0	FOXP3+ T cells	FOXP3	0
IL2RA	7.27934e-246	3.74168	0.621	0.015	2.8899e-243	FOXP3+ T cells	IL2RA	6.35777e-242
CTLA4	3.2331e-112	2.54995	0.457	0.032	1.28354e-109	FOXP3+ T cells	CTLA4	2.82379e-108
BCL2	2.554e-69	1.94095	0.475	0.129	1.01394e-66	FOXP3+ T cells	BCL2	2.23066e-65
IL32	5.27461e-129	1.62274	0.989	0.625	2.09402e-126	FOXP3+ T cells	IL32	4.60685e-125
RGS11	2.56482e-35	1.44126	0.425	0.177	1.01823e-32	FOXP3+ T cells	RGS1	2.24011e-31
BIRC33	4.71912e-56	1.32221	0.636	0.274	1.87349e-53	FOXP3+ T cells	BIRC3	4.12168e-52
CD27	5.04205e-75	1.27954	0.761	0.249	2.00169e-72	FOXP3+ T cells	CD27	4.40373e-71
LEF1	1.40137e-72	1.24754	0.775	0.272	5.56343e-70	FOXP3+ T cells	LEF1	1.22395e-68
TRAC	2.43981e-106	1.20228	0.996	0.635	9.68603e-104	FOXP3+ T cells	TRAC	2.13093e-102
LTB1	5.89802e-39	1.10197	0.668	0.332	2.34151e-36	FOXP3+ T cells	LTB	5.15133e-35
TRIB2	3.04968e-27	1.05538	0.461	0.188	1.21072e-24	FOXP3+ T cells	TRIB2	2.66359e-23
CD51	2.90481e-65	1.02916	0.793	0.301	1.15321e-62	FOXP3+ T cells	CD5	2.53706e-61
TRBC2	1.57002e-81	1.02548	1	0.745	6.233e-79	FOXP3+ T cells	TRBC2	1.37126e-77
MYC	6.47047e-28	1.01433	0.496	0.25	2.56878e-25	FOXP3+ T cells	MYC	5.65131e-24
LCK	2.93444e-69	0.952449	0.929	0.512	1.16497e-66	FOXP3+ T cells	LCK	2.56294e-65
SELL1	1.37476e-43	0.880902	0.871	0.613	5.45781e-41	FOXP3+ T cells	SELL	1.20072e-39
CD3E	2.51658e-91	0.880815	0.996	0.49	9.9908e-89	FOXP3+ T cells	CD3E	2.19798e-87
ARL4C	1.62798e-37	0.868036	0.754	0.491	6.4631e-35	FOXP3+ T cells	ARL4C	1.42188e-33
CD3D	1.17959e-71	0.831599	0.936	0.443	4.68297e-69	FOXP3+ T cells	CD3D	1.03025e-67
LAT	1.05523e-31	0.807575	0.704	0.4	4.18926e-29	FOXP3+ T cells	LAT	9.21637e-28
PIK3IP1	9.00203e-53	0.798239	0.932	0.619	3.57381e-50	FOXP3+ T cells	PIK3IP1	7.86238e-49
BCL11B	7.47007e-22	0.794911	0.518	0.27	2.96562e-19	FOXP3+ T cells	BCL11B	6.52436e-18
CD2	4.24386e-48	0.74183	0.904	0.524	1.68481e-45	FOXP3+ T cells	CD2	3.70659e-44
RORA	2.62718e-15	0.740372	0.436	0.235	1.04299e-12	FOXP3+ T cells	RORA	2.29458e-11
IL2RB	2.9204e-50	0.709523	0.829	0.394	1.1594e-47	FOXP3+ T cells	IL2RB	2.55068e-46
IGBP1	1.17966e-15	0.699026	0.457	0.3	4.68327e-13	FOXP3+ T cells	IGBP1	1.03032e-11
FYN	5.21986e-42	0.69655	0.929	0.618	2.07228e-39	FOXP3+ T cells	FYN	4.55902e-38
CD41	1.57137e-38	0.667345	0.829	0.47	6.23833e-36	FOXP3+ T cells	CD4	1.37243e-34
ZAP70	1.10118e-14	0.651856	0.436	0.223	4.37169e-12	FOXP3+ T cells	ZAP70	9.61772e-11
CD48	5.31666e-30	0.610498	0.904	0.722	2.11071e-27	FOXP3+ T cells	CD48	4.64357e-26
CD522	1.80503e-47	0.590802	0.986	0.744	7.16596e-45	FOXP3+ T cells	CD52	1.57651e-43
S100A103	1.55175e-37	0.576901	0.936	0.681	6.16044e-35	FOXP3+ T cells	S100A10	1.3553e-33
SELPLG2	1.2954e-31	0.576533	0.925	0.787	5.14275e-29	FOXP3+ T cells	SELPLG	1.13141e-27
CCR73	2.69691e-35	0.544071	0.739	0.365	1.07067e-32	FOXP3+ T cells	CCR7	2.35548e-31
CD247	1.25467e-20	0.509067	0.732	0.487	4.98104e-18	FOXP3+ T cells	CD247	1.09583e-16
FAM65B2	2.96798e-11	0.497057	0.618	0.439	1.17829e-08	FOXP3+ T cells	FAM65B	2.59224e-07
CD6	4.71114e-17	0.434493	0.704	0.448	1.87032e-14	FOXP3+ T cells	CD6	4.11471e-13
BTG1	1.13647e-24	0.427026	0.989	0.954	4.51177e-22	FOXP3+ T cells	BTG1	9.92589e-21
BAX2	1.49e-11	0.408225	0.596	0.546	5.91532e-09	FOXP3+ T cells	BAX	1.30137e-07
CD44	1.67189e-18	0.397476	0.9	0.731	6.6374e-16	FOXP3+ T cells	CD44	1.46023e-14
BIN21	3.2653e-12	0.369198	0.718	0.652	1.29632e-09	FOXP3+ T cells	BIN2	2.85191e-08
TCF7	2.4638e-08	0.363044	0.521	0.356	9.7813e-06	FOXP3+ T cells	TCF7	0.000215189
GAPDH2	1.53279e-22	0.362919	0.975	0.859	6.08518e-20	FOXP3+ T cells	GAPDH	1.33874e-18
PTPRC	2.40852e-17	0.359572	0.943	0.922	9.56181e-15	FOXP3+ T cells	PTPRC	2.1036e-13
RPN23	5.62472e-06	0.342799	0.664	0.559	0.00223301	FOXP3+ T cells	RPN2	0.0491263
VPS281	8.29331e-08	0.272834	0.575	0.546	3.29245e-05	FOXP3+ T cells	VPS28	0.000724338
KLRF1	0	3.49953	0.898	0.052	0	NK cells	KLRF1	0
KLRC1	0	2.66409	0.571	0.045	0	NK cells	KLRC1	0
KLRC3	0	2.60891	0.58	0.042	0	NK cells	KLRC3	0
PRF12	0	2.56714	0.975	0.204	0	NK cells	PRF1	0
KIR2DL1	0	2.56483	0.46	0.032	0	NK cells	KIR2DL1	0
GZMB3	0	2.54068	0.91	0.167	0	NK cells	GZMB	0
GZMA3	0	2.3252	0.929	0.226	0	NK cells	GZMA	0
NKG72	0	2.2842	0.994	0.278	0	NK cells	NKG7	0
GNLY2	0	2.27079	0.981	0.406	0	NK cells	GNLY	0
IL2RB3	0	2.2342	0.984	0.337	0	NK cells	IL2RB	0
TRDC1	0	2.21446	0.822	0.084	0	NK cells	TRDC	0
KLRB11	0	2.18161	0.892	0.191	0	NK cells	KLRB1	0
IL18RAP1	0	2.01287	0.521	0.078	0	NK cells	IL18RAP	0
CTSW2	0	1.93787	0.815	0.169	0	NK cells	CTSW	0
CST73	0	1.93439	0.987	0.389	0	NK cells	CST7	0
KLRK12	0	1.86489	0.97	0.266	0	NK cells	KLRK1	0
TBX212	0	1.86261	0.663	0.129	0	NK cells	TBX21	0
CD2473	0	1.71701	0.953	0.44	0	NK cells	CD247	0
TXK	6.61547e-306	1.62518	0.512	0.087	2.62634e-303	NK cells	TXK	5.77795e-302
APOBEC3G2	0	1.51095	0.94	0.423	0	NK cells	APOBEC3G	0
CCL52	0	1.38278	0.955	0.811	0	NK cells	CCL5	0
GZMH2	8.83014e-303	1.37726	0.631	0.156	3.50557e-300	NK cells	GZMH	7.71224e-299
CD72	6.18729e-281	1.28917	0.673	0.206	2.45635e-278	NK cells	CD7	5.40397e-277
ITGAE2	1.91648e-129	1.11818	0.474	0.267	7.60844e-127	NK cells	ITGAE	1.67386e-125
STAT43	1.0163e-221	1.11313	0.68	0.274	4.03471e-219	NK cells	STAT4	8.87636e-218
RUNX33	0	1.04102	0.921	0.533	0	NK cells	RUNX3	0
CCL41	4.77564e-137	1.03461	0.713	0.393	1.89593e-134	NK cells	CCL4	4.17104e-133
CXCR33	2.93117e-188	0.969705	0.642	0.246	1.16367e-185	NK cells	CXCR3	2.56008e-184
CD300A2	1.77988e-157	0.950177	0.673	0.369	7.06612e-155	NK cells	CD300A	1.55455e-153
ZAP702	2.03375e-137	0.887813	0.517	0.195	8.07398e-135	NK cells	ZAP70	1.77628e-133
CBLB2	1.52253e-87	0.820542	0.467	0.251	6.04446e-85	NK cells	CBLB	1.32978e-83
TARP-refseq2	6.71455e-292	0.796925	0.736	0.238	2.66567e-289	NK cells	TARP-refseq	5.86448e-288
ARL4C2	5.72381e-151	0.759284	0.789	0.463	2.27235e-148	NK cells	ARL4C	4.99917e-147
ADGRG33	4.22315e-55	0.733783	0.523	0.333	1.67659e-52	NK cells	ADGRG3	3.6885e-51
FYN4	7.27419e-282	0.726181	0.969	0.585	2.88785e-279	NK cells	FYN	6.35328e-278
DUSP22	6.27715e-62	0.652833	0.518	0.318	2.49203e-59	NK cells	DUSP2	5.48246e-58
BIN23	7.36526e-114	0.590764	0.833	0.633	2.92401e-111	NK cells	BIN2	6.43282e-110
RORA3	1.25363e-49	0.526483	0.411	0.22	4.97693e-47	NK cells	RORA	1.09492e-45
CD8A1	2.3806e-131	0.525934	0.594	0.263	9.45097e-129	NK cells	CD8A	2.07921e-127
ADA3	4.10035e-40	0.492786	0.487	0.33	1.62784e-37	NK cells	ADA	3.58124e-36
SELPLG4	4.88451e-105	0.457968	0.93	0.773	1.93915e-102	NK cells	SELPLG	4.26613e-101
ITGA44	2.04805e-34	0.422778	0.464	0.333	8.13077e-32	NK cells	ITGA4	1.78877e-30
BTG12	7.96966e-117	0.41275	0.995	0.95	3.16396e-114	NK cells	BTG1	6.9607e-113
PTPRC3	1.25937e-78	0.333739	0.973	0.917	4.99972e-76	NK cells	PTPRC	1.09994e-74
CD444	1.95726e-52	0.328617	0.883	0.717	7.77033e-50	NK cells	CD44	1.70947e-48
DOCK81	6.07231e-29	0.284831	0.722	0.633	2.41071e-26	NK cells	DOCK8	5.30355e-25
IKZF13	3.28404e-24	0.264955	0.493	0.361	1.30376e-21	NK cells	IKZF1	2.86828e-20
LAMP11	2.10442e-29	0.251601	0.805	0.677	8.35453e-27	NK cells	LAMP1	1.838e-25
JCHAIN	8.70579e-100	4.6295	0.769	0.109	3.4562e-97	pDC	JCHAIN	7.60364e-96
MZB1	4.14344e-64	3.72164	0.692	0.023	1.64494e-61	pDC	MZB1	3.61888e-60
IRF82	4.52921e-46	3.70445	0.615	0.197	1.7981e-43	pDC	IRF8	3.95581e-42
IGKC	4.8771e-32	3.106	0.865	0.256	1.93621e-29	pDC	IGKC	4.25965e-28
TCF4	1.37473e-29	2.89166	0.519	0.042	5.45768e-27	pDC	TCF4	1.20069e-25
TLR9	3.59704e-24	2.82008	0.423	0.026	1.42803e-21	pDC	TLR9	3.14166e-20
BLNK	2.94506e-24	2.42614	0.596	0.076	1.16919e-21	pDC	BLNK	2.57221e-20
IGLC3	3.36085e-09	2.422	0.558	0.196	1.33426e-06	pDC	IGLC3	2.93536e-05
GZMB	6.74629e-18	2.3799	0.692	0.241	2.67828e-15	pDC	GZMB	5.89221e-14
IL3RA4	1.01412e-17	2.313	0.519	0.103	4.02604e-15	pDC	IL3RA	8.8573e-14
CCR2	8.29771e-19	1.93692	0.577	0.081	3.29419e-16	pDC	CCR2	7.24722e-15
IRF41	3.46326e-19	1.6497	0.577	0.079	1.37492e-16	pDC	IRF4	3.02481e-15
CD743	5.03317e-09	1.48831	0.962	0.888	1.99817e-06	pDC	CD74	4.39597e-05
XBP11	4.53082e-11	1.00217	0.596	0.17	1.79873e-08	pDC	XBP1	3.95722e-07
HLA-DPA13	3.18769e-06	0.991558	0.788	0.451	0.00126551	pDC	HLA-DPA1	0.0278413
RNASE63	4.13445e-06	0.922695	0.692	0.352	0.00164138	pDC	RNASE6	0.0361103
PDIA42	3.04758e-10	0.894955	0.692	0.254	1.20989e-07	pDC	PDIA4	2.66176e-06
ITGAE1	9.61113e-07	0.872717	0.635	0.286	0.000381562	pDC	ITGAE	0.00839436
HLA-DMA3	1.14237e-09	0.797766	0.75	0.334	4.53519e-07	pDC	HLA-DMA	9.97743e-06
LILRB43	1.96035e-06	0.661155	0.577	0.313	0.000778257	pDC	LILRB4	0.0171217
NRP11	4.17215e-15	0.637124	0.481	0.127	1.65635e-12	pDC	NRP1	3.64396e-11
CXCR3	2.86454e-13	0.536093	0.712	0.285	1.13722e-10	pDC	CXCR3	2.50189e-09
TIAF11	4.81029e-12	0.528671	0.673	0.262	1.90968e-09	pDC	TIAF1	4.2013e-08
IGHM-secreted	1.02293e-16	0.461213	0.5	0.085	4.06102e-14	pDC	IGHM-secreted	8.93425e-13
CCR52	5.65015e-09	0.401049	0.519	0.232	2.24311e-06	pDC	CCR5	4.93484e-05
ADA2	2.0677e-14	0.392981	0.788	0.344	8.20875e-12	pDC	ADA	1.80593e-10
HLA-DQB13	4.3939e-11	0.348596	0.538	0.204	1.74438e-08	pDC	HLA-DQB1	3.83763e-07
PIK3AP13	1.08362e-06	0.287082	0.75	0.464	0.000430198	pDC	PIK3AP1	0.00946436
PDIA62	5.23438e-16	0.275356	0.885	0.423	2.07805e-13	pDC	PDIA6	4.57171e-12
ITGA4	1.06846e-10	0.251205	0.712	0.345	4.24178e-08	pDC	ITGA4	9.33191e-07
IGHM-membrane	0	4.38395	0.939	0.233	0	Plasma cells	IGHM-membrane	0
CD79A	0	4.26484	0.997	0.089	0	Plasma cells	CD79A	0
IGHD-membrane	0	4.2502	0.844	0.024	0	Plasma cells	IGHD-membrane	0
IGHM-secreted1	0	4.05971	0.858	0.043	0	Plasma cells	IGHM-secreted	0
MS4A1	0	3.95925	0.977	0.063	0	Plasma cells	MS4A1	0
TCL1A	0	3.8979	0.741	0.037	0	Plasma cells	TCL1A	0
IGKC1	0	3.80036	0.772	0.229	0	Plasma cells	IGKC	0
IGLC31	0	3.61314	0.532	0.179	0	Plasma cells	IGLC3	0
CD79B	0	3.61091	0.967	0.067	0	Plasma cells	CD79B	0
POU2AF1	0	3.4187	0.775	0.032	0	Plasma cells	POU2AF1	0
VPREB3	0	3.24603	0.522	0.01	0	Plasma cells	VPREB3	0
CD24	0	3.12674	0.574	0.023	0	Plasma cells	CD24	0
PAX5	0	3.0666	0.604	0.012	0	Plasma cells	PAX5	0
CD22	0	2.9998	0.615	0.046	0	Plasma cells	CD22	0
HLA-DQB14	0	2.2928	0.862	0.167	0	Plasma cells	HLA-DQB1	0
CXCR5	0	2.27888	0.65	0.041	0	Plasma cells	CXCR5	0
CD401	2.0224e-276	2.23939	0.532	0.07	8.02892e-274	Plasma cells	CD40	1.76636e-272
BLNK1	2.7292e-287	2.23551	0.461	0.056	1.08349e-284	Plasma cells	BLNK	2.38369e-283
CD744	0	2.08008	1	0.881	0	Plasma cells	CD74	0
IGHA1-secreted	1.58859e-202	2.06228	0.452	0.073	6.30669e-200	Plasma cells	IGHA1-secreted	1.38747e-198
IRF83	4.7952e-289	1.84777	0.723	0.168	1.9037e-286	Plasma cells	IRF8	4.18813e-285
HLA-DPA14	0	1.82293	0.988	0.421	0	Plasma cells	HLA-DPA1	0
HLA-DMA4	0	1.62022	0.936	0.301	0	Plasma cells	HLA-DMA	0
HLA-DRA4	0	1.59658	0.999	0.607	0	Plasma cells	HLA-DRA	0
CD37	0	1.55362	0.995	0.839	0	Plasma cells	CD37	0
JCHAIN1	4.98369e-129	1.52474	0.406	0.094	1.97852e-126	Plasma cells	JCHAIN	4.35275e-125
YBX33	1.19487e-138	1.4361	0.564	0.211	4.74364e-136	Plasma cells	YBX3	1.0436e-134
LY862	2.15383e-110	1.40654	0.445	0.131	8.5507e-108	Plasma cells	LY86	1.88115e-106
BIRC31	3.35283e-141	1.14364	0.704	0.257	1.33107e-138	Plasma cells	BIRC3	2.92836e-137
IL4R	3.45328e-101	1.0415	0.678	0.347	1.37095e-98	Plasma cells	IL4R	3.0161e-97
CCR71	4.18873e-202	0.443314	0.886	0.343	1.66292e-199	Plasma cells	CCR7	3.65843e-198
FAM65B	1.05109e-37	0.328158	0.674	0.429	4.17282e-35	Plasma cells	FAM65B	9.18021e-34
CXCR43	8.29274e-38	0.320246	0.996	0.981	3.29222e-35	Plasma cells	CXCR4	7.24288e-34
CD52	6.87824e-103	0.287748	0.995	0.735	2.73066e-100	Plasma cells	CD52	6.00745e-99
CXCR6	6.70881e-264	2.2083	0.519	0.062	2.6634e-261	TARP+ T cells	CXCR6	5.85948e-260
TARP-refseq	0	2.17365	0.852	0.251	0	TARP+ T cells	TARP-refseq	0
TRDC	4.3035e-146	1.95712	0.411	0.143	1.70849e-143	TARP+ T cells	TRDC	3.75868e-142
ZNF683	9.21941e-181	1.81753	0.499	0.109	3.66011e-178	TARP+ T cells	ZNF683	8.05223e-177
CCL5	0	1.47964	0.999	0.814	0	TARP+ T cells	CCL5	0
GZMH	8.97176e-216	1.46055	0.674	0.174	3.56179e-213	TARP+ T cells	GZMH	7.83594e-212
CXCR31	5.18811e-278	1.44465	0.832	0.251	2.05968e-275	TARP+ T cells	CXCR3	4.5313e-274
CCR53	6.43091e-149	1.34551	0.578	0.21	2.55307e-146	TARP+ T cells	CCR5	5.61676e-145
IL18RAP	2.69963e-135	1.29106	0.455	0.101	1.07175e-132	TARP+ T cells	IL18RAP	2.35786e-131
APOBEC3G	7.68706e-280	1.23264	0.942	0.445	3.05176e-277	TARP+ T cells	APOBEC3G	6.71388e-276
GNLY	1.67615e-212	1.17395	0.85	0.439	6.65431e-210	TARP+ T cells	GNLY	1.46395e-208
TBX21	1.77458e-159	1.16093	0.586	0.157	7.04507e-157	TARP+ T cells	TBX21	1.54992e-155
KLRB1	3.75543e-123	1.15472	0.629	0.238	1.49091e-120	TARP+ T cells	KLRB1	3.27999e-119
CST71	0	1.11896	0.983	0.415	0	TARP+ T cells	CST7	0
RORA1	5.74856e-121	1.10629	0.594	0.216	2.28218e-118	TARP+ T cells	RORA	5.02079e-117
NKG7	1.97401329468405e-310	1.02899	0.937	0.313	7.83683e-308	TARP+ T cells	NKG7	1.7241e-306
CD3D1	8.11916e-261	1.01554	0.957	0.42	3.22331e-258	TARP+ T cells	CD3D	7.09128e-257
PRF1	2.89359244016799e-312	0.967791	0.883	0.243	0	TARP+ T cells	PRF1	2.52726e-308
GZMA1	1.62332e-179	0.942782	0.758	0.267	6.44457e-177	TARP+ T cells	GZMA	1.41781e-175
CD21	6.14866e-209	0.937515	0.944	0.504	2.44102e-206	TARP+ T cells	CD2	5.37024e-205
CD61	7.61065e-217	0.890548	0.93	0.422	3.02143e-214	TARP+ T cells	CD6	6.64714e-213
IL7R	4.7249e-198	0.882831	0.92	0.477	1.87578e-195	TARP+ T cells	IL7R	4.12672e-194
CD523	3.83073e-220	0.861991	0.999	0.732	1.5208e-217	TARP+ T cells	CD52	3.34576e-216
CTSW	2.99359e-100	0.836748	0.567	0.213	1.18845e-97	TARP+ T cells	CTSW	2.6146e-96
CD3E1	3.9924e-264	0.82326	0.992	0.468	1.58498e-261	TARP+ T cells	CD3E	3.48696e-260
IL321	3.41952e-237	0.803992	0.995	0.609	1.35755e-234	TARP+ T cells	IL32	2.98661e-233
DUSP2	5.99231e-60	0.793074	0.566	0.324	2.37895e-57	TARP+ T cells	DUSP2	5.23368e-56
RUNX3	5.0919e-152	0.759262	0.926	0.549	2.02148e-149	TARP+ T cells	RUNX3	4.44726e-148
GZMB1	4.7425e-141	0.745114	0.642	0.216	1.88277e-138	TARP+ T cells	GZMB	4.1421e-137
STAT4	2.17227e-75	0.680814	0.613	0.295	8.62391e-73	TARP+ T cells	STAT4	1.89726e-71
TRBC21	1.09286e-158	0.601696	0.998	0.734	4.33866e-156	TARP+ T cells	TRBC2	9.54506e-155
CBLB	3.99985e-35	0.596585	0.446	0.261	1.58794e-32	TARP+ T cells	CBLB	3.49347e-31
CD2471	5.5213e-88	0.585484	0.798	0.472	2.19196e-85	TARP+ T cells	CD247	4.82231e-84
FYN1	5.99055e-159	0.572394	0.973	0.601	2.37825e-156	TARP+ T cells	FYN	5.23215e-155
LCK1	5.74027e-158	0.533094	0.931	0.493	2.27889e-155	TARP+ T cells	LCK	5.01355e-154
BCL11B1	8.28008e-46	0.495384	0.501	0.26	3.28719e-43	TARP+ T cells	BCL11B	7.23183e-42
CD441	1.2771e-89	0.493473	0.951	0.72	5.07007e-87	TARP+ T cells	CD44	1.11542e-85
LAT1	1.07965e-72	0.48216	0.705	0.386	4.28621e-70	TARP+ T cells	LAT	9.42966e-69
TRAC1	2.20048e-153	0.455833	0.973	0.621	8.73592e-151	TARP+ T cells	TRAC	1.9219e-149
CD481	4.74911e-66	0.405193	0.919	0.713	1.8854e-63	TARP+ T cells	CD48	4.14788e-62
IL2RB1	5.94886e-172	0.389865	0.853	0.373	2.3617e-169	TARP+ T cells	IL2RB	5.19573e-168
KLRK1	1.67594e-27	0.333055	0.514	0.326	6.65348e-25	TARP+ T cells	KLRK1	1.46377e-23
ITGA41	3.44272e-19	0.311394	0.48	0.337	1.36676e-16	TARP+ T cells	ITGA4	3.00687e-15
IKZF11	3.83218e-25	0.30142	0.545	0.363	1.52137e-22	TARP+ T cells	IKZF1	3.34702e-21

## Sheet: Neutrophil DE analysis
Results of differential expression analysis between neutrophil clusters using FindAllMarkers (test.use = MAST) function to determine differentially expressed genes between CD10+ and CD274+ neutrophils
	p_val	avg_logFC	pct.1	pct.2	p_val_adj	cluster	gene
MME	1.83e-44	1.21536	0.244	0.087	7.25e-42	CD10+ Neutrophils	MME
S100A12	1.66e-15	1.0944	0.212	0.15	6.58e-13	CD10+ Neutrophils	S100A12
RNASE6	9.28e-78	0.933466	0.578	0.309	3.68e-75	CD10+ Neutrophils	RNASE6
CXCR1	2.19e-108	0.844986	0.746	0.442	8.69e-106	CD10+ Neutrophils	CXCR1		PCT = number of cells with positive expression
CXCR2	2.94e-175	0.80048	0.93	0.721	1.17e-172	CD10+ Neutrophils	CXCR2
CMTM2	3.79e-102	0.711367	0.858	0.663	1.51e-99	CD10+ Neutrophils	CMTM2
TIAF1	9.29e-16	0.702758	0.156	0.073	3.69e-13	CD10+ Neutrophils	TIAF1
ITGB2	6.05e-113	0.672642	0.892	0.679	2.4e-110	CD10+ Neutrophils	ITGB2
LAT2	2.71e-101	0.615237	0.889	0.698	1.08e-98	CD10+ Neutrophils	LAT2
GAPDH	8.04e-45	0.593339	0.66	0.536	3.19e-42	CD10+ Neutrophils	GAPDH
SELPLG	7.41e-61	0.576416	0.771	0.584	2.94e-58	CD10+ Neutrophils	SELPLG
IGLC3	9.77e-05	0.555265	0.152	0.175	0.0387682	CD10+ Neutrophils	IGLC3
CD300A	2.99e-41	0.551991	0.612	0.465	1.19e-38	CD10+ Neutrophils	CD300A
CHI3L1	2.83e-31	0.548647	0.591	0.431	1.12e-28	CD10+ Neutrophils	CHI3L1
BTG1	1.02e-118	0.540702	0.974	0.867	4.04e-116	CD10+ Neutrophils	BTG1
S100A9	7.45e-86	0.526176	0.995	0.977	2.96e-83	CD10+ Neutrophils	S100A9
VNN2	2.13e-50	0.508187	0.804	0.65	8.45e-48	CD10+ Neutrophils	VNN2
STAT6	2.2e-12	0.501856	0.198	0.128	8.72e-10	CD10+ Neutrophils	STAT6
BIN2	8.65e-29	0.483961	0.557	0.432	3.43e-26	CD10+ Neutrophils	BIN2
KCNE3	1.6e-32	0.44708	0.667	0.507	6.34e-30	CD10+ Neutrophils	KCNE3
C10orf54	9.37e-92	0.437462	0.973	0.908	3.72e-89	CD10+ Neutrophils	C10orf54
CTSD	1.72e-37	0.423407	0.778	0.633	6.84e-35	CD10+ Neutrophils	CTSD
GNAI2	9.64e-63	0.407441	0.911	0.814	3.83e-60	CD10+ Neutrophils	GNAI2
JUN	3.76e-06	0.405896	0.12	0.085	0.00149465	CD10+ Neutrophils	JUN
IKZF1	3.42e-07	0.388987	0.106	0.084	0.00013578	CD10+ Neutrophils	IKZF1
LTB	4e-13	0.386709	0.372	0.302	1.59e-10	CD10+ Neutrophils	LTB
CD37	2.46e-33	0.383616	0.805	0.711	9.78e-31	CD10+ Neutrophils	CD37
NINJ2	5.82e-10	0.37229	0.318	0.254	2.31e-07	CD10+ Neutrophils	NINJ2
FCN1	3.33e-12	0.364934	0.227	0.218	1.32e-09	CD10+ Neutrophils	FCN1
ADGRG3	3.68e-33	0.355474	0.85	0.752	1.46e-30	CD10+ Neutrophils	ADGRG3
ITGAM	8.16e-06	0.342749	0.217	0.164	0.00323856	CD10+ Neutrophils	ITGAM
BAX	4.8e-11	0.321121	0.392	0.327	1.91e-08	CD10+ Neutrophils	BAX
DOCK8	5.79e-16	0.315498	0.621	0.523	2.3e-13	CD10+ Neutrophils	DOCK8
VPS28	4.07e-08	0.312122	0.32	0.268	1.62e-05	CD10+ Neutrophils	VPS28
IL18	9.19e-08	0.309486	0.302	0.237	3.65e-05	CD10+ Neutrophils	IL18
CD9	1.73e-08	0.307205	0.454	0.423	6.85e-06	CD10+ Neutrophils	CD9
CXCL5	3e-09	0.273228	0.257	0.237	1.19e-06	CD10+ Neutrophils	CXCL5
SPP1	2.42e-07	0.271536	0.318	0.266	9.61e-05	CD10+ Neutrophils	SPP1
IGBP1	0.00272195	0.27074	0.124	0.104	1	CD10+ Neutrophils	IGBP1
CCR3	4.72e-05	0.270097	0.329	0.281	0.0187352	CD10+ Neutrophils	CCR3
CD4	9.72e-07	0.264063	0.389	0.355	0.00038594	CD10+ Neutrophils	CD4
CD274	4.27e-187	2.45068	0.352	0.02	1.69e-184	CD274+ Neutrophils	CD274
IL1RN	5.56e-67	1.9869	0.315	0.115	2.21e-64	CD274+ Neutrophils	IL1RN
LAP3	1.85e-212	1.88753	0.628	0.182	7.34e-210	CD274+ Neutrophils	LAP3
PI3	3.96e-75	1.85369	0.394	0.174	1.57e-72	CD274+ Neutrophils	PI3
LAMP3	2.22e-55	1.7946	0.12	0.009	8.81e-53	CD274+ Neutrophils	LAMP3
IL1B	4.07e-35	1.6595	0.245	0.12	1.61e-32	CD274+ Neutrophils	IL1B
TNFSF10	1.47e-138	1.51608	0.617	0.285	5.82e-136	CD274+ Neutrophils	TNFSF10
CCL4	1.36e-64	1.29132	0.588	0.399	5.38e-62	CD274+ Neutrophils	CCL4
CCL3	1.17e-51	1.15611	0.452	0.261	4.64e-49	CD274+ Neutrophils	CCL3
TNFSF13B	8.57e-59	1.11929	0.377	0.164	3.4e-56	CD274+ Neutrophils	TNFSF13B
HLA-DRA	1.8e-26	0.928622	0.62	0.517	7.15e-24	CD274+ Neutrophils	HLA-DRA
CLEC4D	9.56e-34	0.912841	0.209	0.073	3.79e-31	CD274+ Neutrophils	CLEC4D
FAS	3.26e-41	0.870451	0.287	0.113	1.3e-38	CD274+ Neutrophils	FAS
PIK3AP1	5.14e-97	0.855584	0.742	0.46	2.04e-94	CD274+ Neutrophils	PIK3AP1
STAT1	4.01e-81	0.798588	0.587	0.283	1.59e-78	CD274+ Neutrophils	STAT1
CLEC4E	5.11e-111	0.730904	0.937	0.82	2.03e-108	CD274+ Neutrophils	CLEC4E
TNF	3.18e-11	0.715543	0.144	0.076	1.26e-08	CD274+ Neutrophils	TNF
APOBEC3G	7.15e-29	0.70804	0.315	0.162	2.84e-26	CD274+ Neutrophils	APOBEC3G
BCL2A1	9.68e-59	0.689803	0.814	0.675	3.84e-56	CD274+ Neutrophils	BCL2A1
CCR1	1.19e-30	0.674036	0.329	0.167	4.73e-28	CD274+ Neutrophils	CCR1
CASP5	5.3e-61	0.610861	0.713	0.47	2.1e-58	CD274+ Neutrophils	CASP5
ICAM1	1.57e-40	0.580667	0.64	0.44	6.24e-38	CD274+ Neutrophils	ICAM1
GIMAP2	7.74e-22	0.57143	0.27	0.142	3.07e-19	CD274+ Neutrophils	GIMAP2
CD44	1.65e-14	0.550264	0.371	0.288	6.56e-12	CD274+ Neutrophils	CD44
HLA-DMA	1.34e-07	0.507119	0.2	0.133	5.33e-05	CD274+ Neutrophils	HLA-DMA
CD74	2.23e-25	0.468878	0.913	0.839	8.85e-23	CD274+ Neutrophils	CD74
BIRC3	5.46e-13	0.429106	0.169	0.094	2.17e-10	CD274+ Neutrophils	BIRC3
PRDM1	4.37e-14	0.388291	0.284	0.179	1.73e-11	CD274+ Neutrophils	PRDM1
LGALS9	1.46e-13	0.353552	0.413	0.294	5.81e-11	CD274+ Neutrophils	LGALS9
IL32	0.00018188	0.327526	0.358	0.295	0.0722083	CD274+ Neutrophils	IL32
CD14	1.31e-05	0.315717	0.665	0.652	0.0052037	CD274+ Neutrophils	CD14
SELL	3.1e-13	0.289911	0.803	0.765	1.23e-10	CD274+ Neutrophils	SELL
TREM1	1.56e-11	0.288568	0.477	0.364	6.21e-09	CD274+ Neutrophils	TREM1
CXCL16	7.08e-11	0.285081	0.747	0.682	2.81e-08	CD274+ Neutrophils	CXCL16
DEFA3	0.00199033	0.26262	0.16	0.134	0.79016	CD274+ Neutrophils	DEFA3
IFITM3	4.4e-08	0.260696	0.989	0.996	1.75e-05	CD274+ Neutrophils	IFITM3
CD48	1.25e-09	0.259465	0.359	0.266	4.98e-07	CD274+ Neutrophils	CD48

## Sheet: CD274pos Neutrophil Gene Module
List of CD274pos neutrophil marker genes genes used as signature for AddModuleScore() in mapping of SPP1-driven CD274/PDL1pos phenotype to Schulte-Schrepping et al. COVID19 whole blood data.
CD274
IL1RN
LAP3
PI3
LAMP3
IL1B
TNFSF10
CCL4
CCL3
TNFSF13B
HLA-DRA
CLEC4D
FAS
PIK3AP1
STAT1
CLEC4E
TNF
APOBEC3G
BCL2A1
CCR1
CASP5
ICAM1
GIMAP2
CD44
HLA-DMA
CD74
BIRC3
PRDM1
LGALS9
IL32
CD14
SELL
TREM1
CXCL16
DEFA3
IFITM3
CD48

## Sheet: CD14mono DE SPP1 200ng ml vs HC
Results of differential expression analysis using FindMarkers (test.use = MAST) function to determine gene expression changes in cluster of interest between SPP1 stimulated (200ng/ml) and control blood.
	p_val	avg_logFC	pct.1	pct.2	p_val_adj
IFITM3	2.41035e-20	1.02809	0.814	0.759	9.56909e-18
CXCL5	0.000361196	0.915556	0.836	0.802	0.143395			Average Log Fold Change (Positive logFC = upregulated in SPP1 stimulated (200ng/ml), downregulated in healthy control. Negative logFC = downregulated in SPP1 stimulated, up in healthy control)
MMP9	8.89089e-41	0.877326	0.821	0.514	3.52968e-38
IL3RA	2.27026e-18	0.831461	0.597	0.354	9.01293e-16
S100A12	2.12093e-14	0.738121	0.731	0.551	8.4201e-12
SPP1	0.00628915	0.722456	0.584	0.535	1
CCL2	3.47822e-14	0.567051	0.962	0.936	1.38085e-11
CXCL8	1.29143e-09	0.546161	0.898	0.83	5.12699e-07			PCT = number of cells with positive expression
LAP3	2.52037e-11	0.493197	0.884	0.83	1.00059e-08
IL1B	2.1063e-08	0.484974	0.509	0.342	8.362e-06
CCL4	6.05888e-06	0.461542	0.507	0.371	0.00240538
STAT1	1.14572e-10	0.430197	0.755	0.593	4.54849e-08
VMO1	8.72838e-05	0.41186	0.666	0.564	0.0346517
CCL3	1.07807e-07	0.410067	0.559	0.399	4.27993e-05
VEGFA	0.000353448	0.384303	0.379	0.273	0.140319
TNFSF10	0.00216589	0.334221	0.312	0.227	0.859859
LILRB4	9.80987e-13	0.333726	0.926	0.881	3.89452e-10
CXCL16	8.32193e-10	0.329936	0.952	0.945	3.30381e-07
IL1RN	4.27719e-06	0.308695	0.353	0.225	0.00169804
S100A9	2.26444e-11	0.282664	0.984	0.981	8.98982e-09
AQP9	4.40269e-07	0.268251	0.533	0.378	0.000174787
IGKC	0.0137798	0.267359	0.383	0.352	1
TNFSF13B	0.00249253	0.267182	0.443	0.347	0.989535
TREM1	1.82183e-05	0.255352	0.41	0.285	0.00723266
PDIA4	5.65285e-07	-0.254735	0.745	0.778	0.000224418
FAM65B	0.0463844	-0.255567	0.21	0.22	1
CMKLR1	3.12357e-05	-0.256184	0.55	0.576	0.0124006
PDIA6	1.10841e-10	-0.257149	0.916	0.923	4.40038e-08
CCL5	0.0014268	-0.264921	0.924	0.952	0.566439
IGBP1	2.02274e-06	-0.265892	0.421	0.436	0.00080303
LY86	3.9478e-06	-0.268669	0.603	0.68	0.00156728
PIK3IP1	0.000314687	-0.275999	0.341	0.429	0.124931
RPN2	6.91646e-14	-0.276703	0.938	0.945	2.74584e-11
SNCA	0.000136812	-0.278817	0.402	0.418	0.0543145
FCGR3A	3.03263e-08	-0.280264	0.984	0.979	1.20395e-05
BLNK	2.52679e-06	-0.290837	0.264	0.283	0.00100313
TCF7	0.00072077	-0.291556	0.191	0.207	0.286146
CD4	9.03674e-08	-0.297113	0.81	0.815	3.58759e-05
ITGA4	2.15385e-05	-0.302715	0.503	0.506	0.00855078
IRF4	0.00200129	-0.313234	0.178	0.23	0.79451
ARL4C	1.27778e-06	-0.32304	0.678	0.741	0.000507279
PCNA	1.389e-07	-0.32541	0.519	0.555	5.51434e-05
VNN2	0.000710819	-0.334225	0.167	0.228	0.282195
ITGAE	5.86312e-05	-0.337868	0.536	0.622	0.0232766
CD300A	3.19026e-05	-0.338058	0.455	0.542	0.0126654
BAX	2.35835e-11	-0.339635	0.903	0.934	9.36264e-09
BTG1	2.77635e-07	-0.339897	0.859	0.881	0.000110221
RUNX3	3.34968e-06	-0.34376	0.731	0.767	0.00132982
TIAF1	1.00321e-06	-0.354255	0.529	0.6	0.000398274
ADA	7.642e-06	-0.365795	0.771	0.81	0.00303387
IGHM-membrane	0.0167256	-0.372296	0.441	0.418	1
VPS28	1.04575e-12	-0.375466	0.838	0.883	4.15161e-10
LGALS3	7.42634e-05	-0.387057	0.964	0.976	0.0294826
RNASE6	7.84414e-11	-0.38724	0.902	0.924	3.11412e-08
CBLB	7.38881e-06	-0.387921	0.324	0.355	0.00293336
STAT6	5.44374e-11	-0.393919	0.322	0.373	2.16117e-08
NINJ2	1.20909e-05	-0.394688	0.293	0.368	0.0048001
TNFRSF8	0.0001762	-0.404188	0.186	0.223	0.0699515
CD2	2.17941e-05	-0.434211	0.288	0.299	0.00865225
HLA-DMA	1.42268e-11	-0.435529	0.784	0.847	5.64806e-09
HLA-DQB1	4.50808e-05	-0.444312	0.507	0.574	0.0178971
STAT5A	1.18913e-14	-0.445965	0.597	0.674	4.72083e-12
CST7	3.79943e-05	-0.462802	0.381	0.373	0.0150837
FCN1	0.00345026	-0.466005	0.883	0.884	1
EGR1	2.46601e-07	-0.489057	0.391	0.486	9.79007e-05
TLR7	9.39961e-05	-0.496695	0.128	0.201	0.0373165
CD52	1.63596e-09	-0.496737	0.755	0.807	6.49477e-07
ENTPD1	3.0528e-06	-0.506091	0.238	0.339	0.00121196
LIPA	4.20702e-10	-0.512893	0.736	0.809	1.67019e-07
NKG7	0.00135134	-0.513964	0.229	0.232	0.53648
TNFSF8	1.32358e-07	-0.544663	0.384	0.486	5.2546e-05
IRF8	4.63967e-16	-0.549204	0.643	0.759	1.84195e-13
CCR2	5.92616e-05	-0.653474	0.25	0.286	0.0235268
CD36	2.32876e-26	-0.66112	0.834	0.92	9.24519e-24
GNLY	0.000122395	-0.663643	0.447	0.484	0.048591
VSIG4	5.12693e-09	-0.685389	0.372	0.469	2.03539e-06
FN1	7.53971e-11	-0.761329	0.524	0.645	2.99327e-08
CLEC10A	1.15678e-19	-1.28692	0.2	0.4	4.59243e-17

## Sheet: CD16mono DE SPP1 200ng ml vs HC
Results of differential expression analysis using FindMarkers (test.use = MAST) function to determine gene expression changes in cluster of interest between SPP1 stimulated (200ng/ml) and control blood. "
	p_val	avg_logFC	pct.1	pct.2	p_val_adj
CXCL10	0.106574	2.78206	0.222	0.093	1		Average Log Fold Change (Positive logFC = upregulated in SPP1 stimulated (200ng/ml), downregulated in healthy control. Negative logFC = downregulated in SPP1 stimulated, up in healthy control)
CCL2	0.00222797	1.19398	0.867	0.698	0.884505
EGR3	0.318895	1.00861	0.222	0.116	1
DUSP2	0.018301	0.98608	0.533	0.256	1
CXCL8	0.211772	0.945165	0.8	0.674	1
CCL3	0.209245	0.937878	0.422	0.349	1
EGR1	0.854625	0.798651	0.267	0.256	1		PCT = number of cells with positive expression
IL1B	0.422731	0.785798	0.489	0.395	1
ADGRE1	0.00382946	0.771017	0.8	0.465	1
RGS1	0.213016	0.686771	0.378	0.209	1
ICAM1	0.0421108	0.674913	0.778	0.767	1
MYC	0.183415	0.61222	0.4	0.302	1
IFITM3	0.0180476	0.589568	0.889	0.953	1
FUT4	0.251816	0.530684	0.356	0.209	1
TCF7	0.76515	0.513921	0.267	0.209	1
NAMPT	0.0706213	0.454134	0.956	0.837	1
NRP1	0.551501	0.449031	0.311	0.209	1
TNFSF10	0.108007	0.423365	0.844	0.651	1
CCL4	0.283188	0.421193	0.422	0.465	1
C1QB	0.30781	0.417601	0.311	0.186	1
BIRC3	0.502945	0.400817	0.356	0.349	1
BCL2A1	0.422952	0.395998	0.511	0.395	1
TNF	0.339583	0.392616	0.711	0.605	1
CMTM2	0.19321	0.389294	0.267	0.116	1
PASK	0.672456	0.385291	0.444	0.465	1
IL15RA	0.16344	0.381711	0.267	0.116	1
LAP3	0.137091	0.359866	0.956	0.93	1
GAB2	0.386854	0.336449	0.778	0.651	1
LYN	0.0518253	0.329518	0.978	0.977	1
FN1	0.668623	0.329406	0.356	0.279	1
CCR1	0.198959	0.325152	0.733	0.558	1
IER3	0.0319504	0.318189	0.933	0.767	1
TNFSF13B	0.185724	0.310769	0.822	0.698	1
IL15	0.0542888	0.281798	0.289	0.116	1
KLRK1	0.578143	0.278464	0.222	0.14	1
IL18	0.734805	0.267173	0.511	0.465	1
PSEN1	0.39708	0.256004	0.578	0.465	1
STAT6	0.39897	0.255044	0.467	0.326	1
THBS1	0.870232	0.252736	0.956	0.93	1
CD33	0.246139	0.25172	0.644	0.651	1
STAT1	0.132226	0.251662	0.8	0.744	1
C10orf54	0.0581874	-0.272809	0.978	1	1
CD14	0.202951	-0.28836	1	0.977	1
TIAF1	0.017231	-0.29679	0.844	0.721	1
CD9	0.13235	-0.297317	0.622	0.814	1
HAVCR2	0.0828593	-0.297611	0.822	0.953	1
BCL2	0.640076	-0.30847	0.156	0.233	1
CXCL2	0.412324	-0.32899	0.222	0.349	1
PCNA	0.288004	-0.33311	0.444	0.581	1
IGBP1	0.366769	-0.341814	0.467	0.558	1
CNOT2	0.117743	-0.349681	0.467	0.465	1
CD6	0.00156772	-0.373293	0.222	0.093	0.622386
PIK3IP1	0.127836	-0.423498	0.511	0.581	1
TLR7	0.20418	-0.424487	0.422	0.558	1
CD8A	0.443292	-0.434479	0.133	0.209	1
TRBC2	0.428589	-0.450999	0.578	0.628	1
MGST1	0.295395	-0.459802	0.267	0.326	1
LY86	0.160221	-0.467207	0.333	0.535	1
LIPA	0.0242959	-0.469904	0.844	0.744	1
CD52	0.049818	-0.475787	0.889	0.953	1
IGKC	0.39459	-0.586791	0.333	0.395	1
CXCL3	0.259302	-0.633245	0.178	0.209	1
RNASE6	0.0587628	-0.777173	0.667	0.721	1
ITGAE	0.00850032	-0.819081	0.333	0.465	1
CX3CR1	0.0772131	-0.856062	0.467	0.512	1
CST7	0.40368	-1.05518	0.244	0.302	1
IGHM-membrane	0.0544359	-1.07077	0.467	0.442	1
IGLC3	0.515183	-1.65433	0.244	0.302	1

## Sheet: CD274neutDE SPP1 200ng ml vs H 
Results of differential expression analysis using FindMarkers (test.use = MAST) function to determine gene expression changes in cluster of interest between SPP1 stimulated (200ng/ml) and control blood.
	p_val	avg_logFC	pct.1	pct.2	p_val_adj
TNFSF13B	6.15373e-12	0.789634	0.439	0.211	2.44303e-09		Average Log Fold Change (Positive logFC = upregulated in SPP1 stimulated (200ng/ml), downregulated in healthy control. Negative logFC = downregulated in SPP1 stimulated, up in healthy control)
TNFSF10	1.58917e-10	0.790429	0.653	0.484	6.30899e-08
IFITM3	1.2686e-09	0.408763	0.99	0.982	5.03633e-07
LAP3	5.87024e-08	0.521652	0.664	0.542	2.33048e-05
CCR1	3.39756e-06	0.261513	0.37	0.222	0.00134883
QPCT	4.03391e-05	0.402938	0.465	0.316	0.0160146
CD4	0.00215738	0.41735	0.379	0.269	0.856481		PCT = number of cells with positive expression
LGALS9	0.00450348	0.383025	0.436	0.338	1
IGKC	0.00933403	-0.822148	0.169	0.225	1
IL1B	0.0152626	-0.481726	0.25	0.251	1
LTB	0.0210416	-0.318264	0.292	0.353	1
IL1RN	0.02778	-0.340173	0.35	0.309	1
HLA-DRA	0.0401166	-0.352962	0.636	0.64	1
HLA-DMA	0.0974988	-0.282206	0.196	0.255	1
SPP1	0.209629	-0.328262	0.249	0.302	1

## Sheet: CD4Tcells DE SPP1 200ng ml vs H
Results of differential expression analysis using FindMarkers (test.use = MAST) function to determine gene expression changes in cluster of interest between SPP1 stimulated (200ng/ml) and control blood.
	p_val	avg_logFC	pct.1	pct.2	p_val_adj
MYC	1.38652e-08	0.420699	0.559	0.5	5.50447e-06		Average Log Fold Change (Positive logFC = upregulated in SPP1 stimulated (200ng/ml), downregulated in healthy control. Negative logFC = downregulated in SPP1 stimulated, up in healthy control)
STAT1	4.94831e-06	0.443995	0.319	0.239	0.00196448
LAP3	0.000734782	0.315076	0.297	0.231	0.291709
GNLY	0.170493	0.34716	0.31	0.301	1
							PCT = number of cells with positive expression

## Sheet: CD8Tcells DE SPP1 200ng ml vs H
Results of differential expression analysis using FindMarkers (test.use = MAST) function to determine gene expression changes in cluster of interest between SPP1 stimulated (200ng/ml) and control blood.
	p_val	avg_logFC	pct.1	pct.2	p_val_adj
STAT1	0.00212696	0.435013	0.365	0.239	0.844403		Average Log Fold Change (Positive logFC = upregulated in SPP1 stimulated (200ng/ml), downregulated in healthy control. Negative logFC = downregulated in SPP1 stimulated, up in healthy control)
IFITM2	0.00263906	0.265164	0.76	0.656	1
ITGAE	0.00972361	-0.354991	0.351	0.349	1
BCL11B	0.0182476	-0.253939	0.528	0.556	1
FOXO1	0.0287019	-0.420045	0.181	0.25	1
TCF7	0.0359497	-0.254819	0.48	0.5	1
SPP1	0.0474342	0.880669	0.292	0.223	1		PCT = number of cells with positive expression
SELL	0.0627569	-0.342456	0.317	0.293	1
LEF1	0.0865276	-0.32109	0.236	0.301	1
CXCR6	0.167197	-0.426074	0.185	0.223	1
DUSP1	0.176997	0.287557	0.288	0.242	1
CCR7	0.211749	-0.273735	0.277	0.339	1
PASK	0.241787	-0.260433	0.343	0.384	1
RGS1	0.249047	-0.360671	0.185	0.204	1
IGKC	0.338116	-0.268608	0.173	0.215	1

## Sheet: gdTcells DE SPP1 200ng ml vs HC
Results of differential expression analysis using FindMarkers (test.use = MAST) function to determine gene expression changes in cluster of interest between SPP1 stimulated (200ng/ml) and control blood.
	p_val	avg_logFC	pct.1	pct.2	p_val_adj
IL18RAP	0.0437039	0.285989	0.528	0.429	1		Average Log Fold Change (Positive logFC = upregulated in SPP1 stimulated (200ng/ml), downregulated in healthy control. Negative logFC = downregulated in SPP1 stimulated, up in healthy control)
IL18R1	0.0501292	-0.323125	0.164	0.25	1
STAT1	0.0596481	0.427038	0.288	0.204	1
DUSP1	0.105843	-0.298002	0.256	0.339	1
CD27	0.128257	0.401549	0.28	0.221	1
LAP3	0.133045	0.270025	0.36	0.282	1
PCNA	0.137993	0.289528	0.204	0.139	1		PCT = number of cells with positive expression
IGHM-membrane	0.143448	-0.456626	0.168	0.211	1
TNFSF10	0.149151	0.279044	0.384	0.304	1
KLRG1	0.152633	-0.25022	0.364	0.389	1
TIAF1	0.169539	-0.304597	0.224	0.293	1
IGKC	0.179853	-0.817761	0.172	0.232	1
FOXO1	0.219542	0.300276	0.216	0.157	1
FOXP1	0.262567	0.342436	0.244	0.189	1
SPP1	0.265369	0.31386	0.244	0.189	1
CD69	0.427757	0.310697	0.32	0.275	1
CCR7	0.53107	0.255675	0.256	0.236	1
KLRC1	0.714701	0.254353	0.22	0.207	1

## Sheet: NK cells DE SPP1 200ng ml vs HC
Results of differential expression analysis using FindMarkers (test.use = MAST) function to determine gene expression changes in cluster of interest between SPP1 stimulated (200ng/ml) and control blood.
	p_val	avg_logFC	pct.1	pct.2	p_val_adj
GZMB	1.14e-07	-0.322823	0.849	0.929	4.52e-05		Average Log Fold Change (Positive logFC = upregulated in SPP1 stimulated (200ng/ml), downregulated in healthy control. Negative logFC = downregulated in SPP1 stimulated, up in healthy control)
KLRB1	1.09e-06	-0.30453	0.842	0.909	0.0004319
ITGB2	1.25e-05	-0.252608	0.889	0.907	0.00498112
ARL4C	6.74e-05	-0.290895	0.732	0.813	0.0267754
CXCR3	0.00011053	0.290814	0.708	0.633	0.0438787
CD74	0.00052375	0.269403	0.906	0.846	0.207929
KLRC1	0.00111723	0.290089	0.661	0.539	0.443541		PCT = number of cells with positive expression
STAT1	0.0120682	0.427945	0.268	0.181	1
LAP3	0.0189387	0.275409	0.359	0.266	1
CCL3	0.0202706	0.673853	0.312	0.288	1
CD8A	0.0224407	-0.251324	0.554	0.625	1
ZNF683	0.0301925	-0.310283	0.221	0.263	1
ZBTB16	0.0352394	-0.364814	0.185	0.236	1
TIAF1	0.0373351	-0.313532	0.148	0.22	1
CCND2	0.0607617	0.377398	0.305	0.232	1
GZMK	0.10967	0.336902	0.201	0.158	1
LGALS3	0.20531	0.263434	0.295	0.239	1
CCL4	0.230882	0.393221	0.681	0.724	1
PCNA	0.232182	0.271179	0.225	0.189	1

[truncated: 1 more sheets: B cells DE SPP1 200ng ml vs HC]
